# Supplementary material for: Improving case duration accuracy of orthopedic surgery using bidirectional encoder representations from Transformers (BERT) on Radiology Reports
Source: J Clin Monit Comput. 2023 Sep 11;38(1):221–8. doi: 10.1007/s10877-023-01070-w (PMC10879219; doi:10.1007/s10877-023-01070-w)
Supplement: Supplementary file 1 — Supplementary Material 1 [file 10877_2023_1070_MOESM1_ESM.ipynb]

# %% [code]
!pip install transformers

# %% [code]
from transformers import AutoTokenizer, TFAutoModel

# %% [code]
clin_bert = TFAutoModel.from_pretrained("emilyalsentzer/Bio_ClinicalBERT", from_pt=True)

# %% [code]
tokenizer = AutoTokenizer.from_pretrained("emilyalsentzer/Bio_ClinicalBERT")

# %% [code]
import tensorflow as tf
import pandas as pd
import numpy
import glob
import os
import keras
from sklearn.preprocessing import LabelBinarizer
from sklearn.preprocessing import MinMaxScaler
from tensorflow.keras.models import Sequential
from tensorflow.keras.layers import BatchNormalization
from tensorflow.keras.layers import Conv2D
from tensorflow.keras.layers import MaxPooling2D
from tensorflow.keras.layers import Activation
from tensorflow.keras.layers import Dropout
from tensorflow.keras.layers import Dense
from tensorflow.keras.layers import Flatten
from tensorflow.keras.layers import Input
from tensorflow.keras.models import Model
from tensorflow import keras
from keras.models import Sequential
from keras.layers import Dense
from keras.wrappers.scikit_learn import KerasClassifier
from keras.wrappers.scikit_learn import KerasRegressor
from sklearn.model_selection import cross_val_score
from sklearn.preprocessing import LabelEncoder
from sklearn.model_selection import StratifiedKFold
from sklearn.preprocessing import StandardScaler
from sklearn.pipeline import Pipeline
from sklearn.preprocessing import OneHotEncoder
from sklearn.linear_model import LinearRegression
from sklearn.model_selection import train_test_split, GridSearchCV
from sklearn.model_selection import KFold, StratifiedKFold
import matplotlib.pyplot as mp
from sklearn.metrics import make_scorer, accuracy_score, precision_score, recall_score, f1_score
import seaborn as sb
from sklearn.model_selection import cross_validate
from tensorflow.keras.callbacks import TensorBoard
from imblearn.over_sampling import SMOTE
from imblearn.pipeline import Pipeline, make_pipeline
from imblearn.under_sampling import RandomUnderSampler
from sklearn.metrics import roc_auc_score
from sklearn.neighbors import KNeighborsClassifier
from sklearn.metrics import roc_curve, auc
import matplotlib.pyplot as plt
from sklearn.svm import SVC
from sklearn.ensemble import RandomForestClassifier
from sklearn.metrics import RocCurveDisplay
from sklearn.datasets import load_wine
from sklearn.model_selection import train_test_split
from matplotlib import pyplot
from sklearn.metrics import mean_absolute_error
import xgboost as xgb

# %% [code]
from sklearn.model_selection import train_test_split

# %% [code]
from sklearn.linear_model import LogisticRegression
from sklearn.metrics import mean_absolute_error as mae
from sklearn.metrics import mean_squared_error as mse

# %% [code]
import statistics
tf.random.set_seed(123)
from matplotlib import pyplot

# %% [code]
device_name = tf.test.gpu_device_name()
if device_name != '/device:GPU:0':
  raise SystemError('GPU device not found')
print('Found GPU at: {}'.format(device_name))

# %% [code]
clin_bert

# %% [code]
df = pd.read_csv('case_training.csv')
df = df.drop(df.columns[0], axis = 1)

# %% [code]
df

# %% [code]
list(df.columns)

# %% [code]
X = df.iloc[:, : 18]

# %% [code]
X

# %% [code]
X['bert'] = df['bert_text']

# %% [code]
X

# %% [code]
cols = list(X.columns)

# %% [code]
cols[-1] = cols[0]
cols[0] = 'bert'

# %% [code]
X[cols]

# %% [code]
X = X[cols]

# %% [code]
Y = df['actual_case_duration']

# %% [code]
Y

# %% [code]
import scipy.stats

def mean_confidence_interval(data, confidence=0.95):
    a = 1.0 * np.array(data)
    n = len(a)
    m, se = np.mean(a), scipy.stats.sem(a)
    h = se * scipy.stats.t.ppf((1 + confidence) / 2., n-1)
    return m, m-h, m+h
# https://stackoverflow.com/questions/15033511/compute-a-confidence-interval-from-sample-data

# %% [code]
import numpy as np

SEQ_LEN = 512  # we will cut/pad our sequences to a length of 50 tokens

def tokenize(sentence):
    tokens = tokenizer.encode_plus(sentence, max_length=SEQ_LEN,
                                   truncation=True, padding='max_length',
                                   add_special_tokens=True, return_attention_mask=True,
                                   return_token_type_ids=False, return_tensors='tf')
    return tokens['input_ids'], tokens['attention_mask']

# https://gist.github.com/jamescalam/95c7fe7779244015c99a60c7fb0fa722

# %% [code]
from tensorflow.keras.layers import concatenate
from keras import metrics

# %% [code]
df_test = pd.read_csv('case_testing.csv')

# %% [code]
X = df.iloc[:, : 18]
X['bert'] = df['bert_text']
cols = list(X.columns)
cols[-1] = cols[0]
cols[0] = 'bert'
X = X[cols]
Y = df['actual_case_duration']

kfold = KFold(n_splits=10)
rmse_scores = []
mse_scores = []
mae_scores = []
test_dataset=1
fold = 0
for train_idx, test_idx in kfold.split(X, Y):
    fold = fold + 1
    print(fold)
    x_train_f = X.iloc[train_idx]
    y_train_f = Y.iloc[train_idx]
    x_test_f = X.iloc[test_idx]
    y_test_f = Y.iloc[test_idx]

    #print(len(x_test_f))
    
    # tokenize all text
    Xids_train = np.zeros((len(x_train_f), SEQ_LEN))
    Xmask_train = np.zeros((len(x_train_f), SEQ_LEN))
    
    Xids_test = np.zeros((len(x_test_f), SEQ_LEN))
    Xmask_test = np.zeros((len(x_test_f), SEQ_LEN))
    
    for i, sentence in enumerate(x_train_f[x_train_f.columns[0]]):
        Xids_train[i, :], Xmask_train[i, :] = tokenize(sentence)
    
    for i, sentence in enumerate(x_test_f[x_test_f.columns[0]]):
        Xids_test[i, :], Xmask_test[i, :] = tokenize(sentence)
        
    # make tf train dataset
    labels = y_train_f
    f1 = x_train_f[x_train_f.columns[1]]
    f2 = x_train_f[x_train_f.columns[2]]
    f3 = x_train_f[x_train_f.columns[3]]
    f4 = x_train_f[x_train_f.columns[4]]
    f5 = x_train_f[x_train_f.columns[5]]
    f6 = x_train_f[x_train_f.columns[6]]
    f7 = x_train_f[x_train_f.columns[7]]
    f8 = x_train_f[x_train_f.columns[8]]
    f9 = x_train_f[x_train_f.columns[9]]
    f10 = x_train_f[x_train_f.columns[10]]
    f11 = x_train_f[x_train_f.columns[11]]
    f12 = x_train_f[x_train_f.columns[12]]
    f13 = x_train_f[x_train_f.columns[13]]
    f14 = x_train_f[x_train_f.columns[14]]
    f15 = x_train_f[x_train_f.columns[15]]
    f16 = x_train_f[x_train_f.columns[16]]
    f17 = x_train_f[x_train_f.columns[17]]
    f18 = x_train_f[x_train_f.columns[18]]
    
    train_dataset = tf.data.Dataset.from_tensor_slices(( Xids_train, Xmask_train,
                                                          np.array(f1),
                                                          np.array(f2),
                                                          np.array(f3),
                                                          np.array(f4),
                                                          np.array(f5),
                                                          np.array(f6),
                                                          np.array(f7),
                                                          np.array(f8),
                                                          np.array(f9),
                                                          np.array(f10),
                                                          np.array(f11),
                                                          np.array(f12),
                                                          np.array(f13),
                                                          np.array(f14),
                                                          np.array(f15),
                                                          np.array(f16),
                                                          np.array(f17),
                                                          np.array(f18),
                                                          np.array(labels)))
    
    # make tf test dataset
    labels_test = y_test_f
    f1 = x_test_f[x_test_f.columns[1]]
    f2 = x_test_f[x_test_f.columns[2]]
    f3 = x_test_f[x_test_f.columns[3]]
    f4 = x_test_f[x_test_f.columns[4]]
    f5 = x_test_f[x_test_f.columns[5]]
    f6 = x_test_f[x_test_f.columns[6]]
    f7 = x_test_f[x_test_f.columns[7]]
    f8 = x_test_f[x_test_f.columns[8]]
    f9 = x_test_f[x_test_f.columns[9]]
    f10 = x_test_f[x_test_f.columns[10]]
    f11 = x_test_f[x_test_f.columns[11]]
    f12 = x_test_f[x_test_f.columns[12]]
    f13 = x_test_f[x_test_f.columns[13]]
    f14 = x_test_f[x_test_f.columns[14]]
    f15 = x_test_f[x_test_f.columns[15]]
    f16 = x_test_f[x_test_f.columns[16]]
    f17 = x_test_f[x_test_f.columns[17]]
    f18 = x_test_f[x_test_f.columns[18]]
    
    test_dataset = tf.data.Dataset.from_tensor_slices(( Xids_test, Xmask_test,
                                                          np.array(f1),
                                                          np.array(f2),
                                                          np.array(f3),
                                                          np.array(f4),
                                                          np.array(f5),
                                                          np.array(f6),
                                                          np.array(f7),
                                                          np.array(f8),
                                                          np.array(f9),
                                                          np.array(f10),
                                                          np.array(f11),
                                                          np.array(f12),
                                                          np.array(f13),
                                                          np.array(f14),
                                                          np.array(f15),
                                                          np.array(f16),
                                                          np.array(f17),
                                                          np.array(f18),
                                                          np.array(labels_test)
                                                          ))
        
    def mapfunc(input_ids, masks, f1, f2, f3, f4, f5, f6, f7, f8, f9, f10, f11, f12, f13, f14, f15, f16, f17, f18, labels_in):
        return {'input_ids': input_ids, 'attention_mask': masks, 
            'f1': f1, 'f2': f2, 'f3': f3, 'f4': f4, 'f5': f5, 'f6': f6, 'f7': f7, 'f8': f8, 
            'f9': f9, 'f10': f10, 'f11': f11, 'f12': f12, 'f13': f13, 'f14': f14, 'f15': f15, 'f16': f16, 
            'f17': f17, 'f18': f18}, labels_in
   # print(len(test_dataset))
    train_dataset = train_dataset.map(mapfunc)
    test_dataset = test_dataset.map(mapfunc)
  #  print(len(test_dataset))
    
    BATCH_SIZE = 8
    
    train_dataset = train_dataset.shuffle(100000).batch(BATCH_SIZE, drop_remainder=True)
    test_dataset = test_dataset.shuffle(100000).batch(BATCH_SIZE, drop_remainder=True)

 #   print(len(test_dataset))
    
    input_ids = tf.keras.layers.Input(shape=(512,), name='input_ids', dtype='int32')
    mask = tf.keras.layers.Input(shape=(512,), name='attention_mask', dtype='int32')

    
    embeddings = clin_bert(input_ids, attention_mask=mask)[0]


    X = tf.keras.layers.Flatten()(embeddings)
    X = tf.keras.Model(inputs={'input_ids': input_ids,'attention_mask': mask}, outputs=X)

    ff1 = tf.keras.layers.Input(shape=(1,), name='f1')
    ff2 = tf.keras.layers.Input(shape=(1,), name='f2')
    ff3 = tf.keras.layers.Input(shape=(1,), name='f3')
    ff4 = tf.keras.layers.Input(shape=(1,), name='f4')
    ff5 = tf.keras.layers.Input(shape=(1,), name='f5')
    ff6 = tf.keras.layers.Input(shape=(1,), name='f6')
    ff7 = tf.keras.layers.Input(shape=(1,), name='f7')
    ff8 = tf.keras.layers.Input(shape=(1,), name='f8')
    ff9 = tf.keras.layers.Input(shape=(1,), name='f9')
    ff10 = tf.keras.layers.Input(shape=(1,), name='f10')
    ff11 = tf.keras.layers.Input(shape=(1,), name='f11')
    ff12 = tf.keras.layers.Input(shape=(1,), name='f12')
    ff13 = tf.keras.layers.Input(shape=(1,), name='f13')
    ff14 = tf.keras.layers.Input(shape=(1,), name='f14')
    ff15 = tf.keras.layers.Input(shape=(1,), name='f15')
    ff16 = tf.keras.layers.Input(shape=(1,), name='f16')
    ff17 = tf.keras.layers.Input(shape=(1,), name='f17')
    ff18 = tf.keras.layers.Input(shape=(1,), name='f18')

    other_input = concatenate([ff1, ff2, ff3, ff4, ff5, ff6, ff7, ff8, ff9, ff10, ff11, ff12, ff13, ff14, ff15, ff16, ff17, ff18])

    Y = tf.keras.layers.Flatten()(other_input)
    Y = tf.keras.Model(inputs={'f1': ff1,'f2': ff2,'f3': ff3,'f4': ff4,'f5': ff5,'f6': ff6,'f7': ff7,'f8': ff8,
                               'f9': ff9,'f10': ff10,'f11': ff11,'f12': ff12,'f13': ff13,'f14': ff14,'f15': ff15, 
                               'f16': ff16,'f17': ff17,'f18': ff18}, outputs=Y)

    combined = concatenate([X.output, Y.output])

    z = tf.keras.layers.Dense(256, activation="relu")(combined)
    z = tf.keras.layers.Dense(128, activation="relu")(z)
    z = tf.keras.layers.Dense(1, activation="linear")(z)


    model = tf.keras.Model(inputs={'input_ids': input_ids,'attention_mask': mask, 'f1': ff1,'f2': ff2,'f3': ff3,
                                   'f4': ff4,'f5': ff5,'f6': ff6,'f7': ff7,'f8': ff8,'f9': ff9,'f10': ff10,
                                   'f11': ff11,'f12': ff12,'f13': ff13,'f14': ff14,'f15': ff15,'f16': ff16,
                                   'f17': ff17,'f18': ff18},
                                   outputs=z)

    model.layers[20].trainable = False

    opt = tf.keras.optimizers.Adam(learning_rate=0.00005, decay = 0.000001)                                    
    
    model.compile(loss='mean_absolute_error', optimizer=opt, metrics=[metrics.mean_squared_error,
                                                                         metrics.mean_absolute_error])
    
    history = model.fit(train_dataset,
                        validation_data=test_dataset, 
                        epochs=10)
    
    print(history.history.keys())
    print("mae:",history.history['val_mean_absolute_error'][-1])
    mae_scores.append(history.history['val_mean_absolute_error'][-1])
    print("mse:",history.history['val_mean_squared_error'][-1])
    mse_scores.append(history.history['val_mean_squared_error'][-1])
    print("rmse:",np.sqrt(history.history['val_mean_squared_error'][-1]))
    rmse_scores.append(np.sqrt(history.history['val_mean_squared_error'][-1]))
    
    del(X)
    del(Y)
    del(train_dataset)
    del(test_dataset)
    keras.backend.clear_session()
    del(model)
    del(history)
    del(z)
    del(opt)
    del(combined)
    del(x_train_f)
    del(y_train_f)
    del(x_test_f)
    del(y_test_f)

    X = df.iloc[:, : 18]
    X['bert'] = df['bert_text']
    cols = list(X.columns)
    cols[-1] = cols[0]
    cols[0] = 'bert'
    X = X[cols]
    Y = df['actual_case_duration']

# %% [code]
print("mae_scores:", mean_confidence_interval(mae_scores))
print("mse_scores:", mean_confidence_interval(mse_scores))
print("rmse_scores:", mean_confidence_interval(rmse_scores))

# %% [code]


# %% [code]
rmse_scores = []
mse_scores = []
mae_scores = []

X = df.iloc[:, : 18]
X['bert'] = df['bert_text']
cols = list(X.columns)
cols[-1] = cols[0]
cols[0] = 'bert'
X = X[cols]
Y = df['actual_case_duration']

X_test = df_test.iloc[:, 1: 19]
X_test['bert'] = df_test['bert_text']
cols = list(X_test.columns)
cols[-1] = cols[0]
cols[0] = 'bert'
X_test = X_test[cols]
Y_test = df_test['actual_case_duration']

x_train_f = X
y_train_f = Y
x_test_f = X_test
y_test_f = Y_test

    
    # tokenize all text
Xids_train = np.zeros((len(x_train_f), SEQ_LEN))
Xmask_train = np.zeros((len(x_train_f), SEQ_LEN))
    
Xids_test = np.zeros((len(x_test_f), SEQ_LEN))
Xmask_test = np.zeros((len(x_test_f), SEQ_LEN))
    
for i, sentence in enumerate(x_train_f[x_train_f.columns[0]]):
    Xids_train[i, :], Xmask_train[i, :] = tokenize(sentence)
    
for i, sentence in enumerate(x_test_f[x_test_f.columns[0]]):
    Xids_test[i, :], Xmask_test[i, :] = tokenize(sentence)
        
    # make tf train dataset
labels = y_train_f
f1 = x_train_f[x_train_f.columns[1]]
f2 = x_train_f[x_train_f.columns[2]]
f3 = x_train_f[x_train_f.columns[3]]
f4 = x_train_f[x_train_f.columns[4]]
f5 = x_train_f[x_train_f.columns[5]]
f6 = x_train_f[x_train_f.columns[6]]
f7 = x_train_f[x_train_f.columns[7]]
f8 = x_train_f[x_train_f.columns[8]]
f9 = x_train_f[x_train_f.columns[9]]
f10 = x_train_f[x_train_f.columns[10]]
f11 = x_train_f[x_train_f.columns[11]]
f12 = x_train_f[x_train_f.columns[12]]
f13 = x_train_f[x_train_f.columns[13]]
f14 = x_train_f[x_train_f.columns[14]]
f15 = x_train_f[x_train_f.columns[15]]
f16 = x_train_f[x_train_f.columns[16]]
f17 = x_train_f[x_train_f.columns[17]]
f18 = x_train_f[x_train_f.columns[18]]
    
train_dataset = tf.data.Dataset.from_tensor_slices(( Xids_train, Xmask_train,
                                                          np.array(f1),
                                                          np.array(f2),
                                                          np.array(f3),
                                                          np.array(f4),
                                                          np.array(f5),
                                                          np.array(f6),
                                                          np.array(f7),
                                                          np.array(f8),
                                                          np.array(f9),
                                                          np.array(f10),
                                                          np.array(f11),
                                                          np.array(f12),
                                                          np.array(f13),
                                                          np.array(f14),
                                                          np.array(f15),
                                                          np.array(f16),
                                                          np.array(f17),
                                                          np.array(f18),
                                                          np.array(labels)))
    
# make tf test dataset
labels_test = y_test_f
f1 = x_test_f[x_test_f.columns[1]]
f2 = x_test_f[x_test_f.columns[2]]
f3 = x_test_f[x_test_f.columns[3]]
f4 = x_test_f[x_test_f.columns[4]]
f5 = x_test_f[x_test_f.columns[5]]
f6 = x_test_f[x_test_f.columns[6]]
f7 = x_test_f[x_test_f.columns[7]]
f8 = x_test_f[x_test_f.columns[8]]
f9 = x_test_f[x_test_f.columns[9]]
f10 = x_test_f[x_test_f.columns[10]]
f11 = x_test_f[x_test_f.columns[11]]
f12 = x_test_f[x_test_f.columns[12]]
f13 = x_test_f[x_test_f.columns[13]]
f14 = x_test_f[x_test_f.columns[14]]
f15 = x_test_f[x_test_f.columns[15]]
f16 = x_test_f[x_test_f.columns[16]]
f17 = x_test_f[x_test_f.columns[17]]
f18 = x_test_f[x_test_f.columns[18]]
    
test_dataset = tf.data.Dataset.from_tensor_slices(( Xids_test, Xmask_test,
                                                          np.array(f1),
                                                          np.array(f2),
                                                          np.array(f3),
                                                          np.array(f4),
                                                          np.array(f5),
                                                          np.array(f6),
                                                          np.array(f7),
                                                          np.array(f8),
                                                          np.array(f9),
                                                          np.array(f10),
                                                          np.array(f11),
                                                          np.array(f12),
                                                          np.array(f13),
                                                          np.array(f14),
                                                          np.array(f15),
                                                          np.array(f16),
                                                          np.array(f17),
                                                          np.array(f18),
                                                          np.array(labels_test)
                                                          ))
        
def mapfunc(input_ids, masks, f1, f2, f3, f4, f5, f6, f7, f8, f9, f10, f11, f12, f13, f14, f15, f16, f17, f18, labels_in):
    return {'input_ids': input_ids, 'attention_mask': masks, 
            'f1': f1, 'f2': f2, 'f3': f3, 'f4': f4, 'f5': f5, 'f6': f6, 'f7': f7, 'f8': f8, 
            'f9': f9, 'f10': f10, 'f11': f11, 'f12': f12, 'f13': f13, 'f14': f14, 'f15': f15, 'f16': f16, 
            'f17': f17, 'f18': f18}, labels_in
train_dataset = train_dataset.map(mapfunc)
test_dataset = test_dataset.map(mapfunc)
    
BATCH_SIZE = 8
    
train_dataset = train_dataset.shuffle(100000, reshuffle_each_iteration=False).batch(BATCH_SIZE, drop_remainder=True)
test_dataset = test_dataset.shuffle(100000, reshuffle_each_iteration=False).batch(BATCH_SIZE, drop_remainder=True)

    
input_ids = tf.keras.layers.Input(shape=(512,), name='input_ids', dtype='int32')
mask = tf.keras.layers.Input(shape=(512,), name='attention_mask', dtype='int32')

    
embeddings = clin_bert(input_ids, attention_mask=mask)[0]
clin_bert.trainable=False

X = tf.keras.layers.Flatten()(embeddings)
X = tf.keras.Model(inputs={'input_ids': input_ids,'attention_mask': mask}, outputs=X)

ff1 = tf.keras.layers.Input(shape=(1,), name='f1')
ff2 = tf.keras.layers.Input(shape=(1,), name='f2')
ff3 = tf.keras.layers.Input(shape=(1,), name='f3')
ff4 = tf.keras.layers.Input(shape=(1,), name='f4')
ff5 = tf.keras.layers.Input(shape=(1,), name='f5')
ff6 = tf.keras.layers.Input(shape=(1,), name='f6')
ff7 = tf.keras.layers.Input(shape=(1,), name='f7')
ff8 = tf.keras.layers.Input(shape=(1,), name='f8')
ff9 = tf.keras.layers.Input(shape=(1,), name='f9')
ff10 = tf.keras.layers.Input(shape=(1,), name='f10')
ff11 = tf.keras.layers.Input(shape=(1,), name='f11')
ff12 = tf.keras.layers.Input(shape=(1,), name='f12')
ff13 = tf.keras.layers.Input(shape=(1,), name='f13')
ff14 = tf.keras.layers.Input(shape=(1,), name='f14')
ff15 = tf.keras.layers.Input(shape=(1,), name='f15')
ff16 = tf.keras.layers.Input(shape=(1,), name='f16')
ff17 = tf.keras.layers.Input(shape=(1,), name='f17')
ff18 = tf.keras.layers.Input(shape=(1,), name='f18')

other_input = concatenate([ff1, ff2, ff3, ff4, ff5, ff6, ff7, ff8, ff9, ff10, ff11, ff12, ff13, ff14, ff15, ff16, ff17, ff18])

Y = tf.keras.layers.Flatten()(other_input)
Y = tf.keras.Model(inputs={'f1': ff1,'f2': ff2,'f3': ff3,'f4': ff4,'f5': ff5,'f6': ff6,'f7': ff7,'f8': ff8,
                               'f9': ff9,'f10': ff10,'f11': ff11,'f12': ff12,'f13': ff13,'f14': ff14,'f15': ff15, 
                               'f16': ff16,'f17': ff17,'f18': ff18}, outputs=Y)

combined = concatenate([X.output, Y.output])

z = tf.keras.layers.Dense(256, activation="relu")(combined)
z = tf.keras.layers.Dense(128, activation="relu")(z)
z = tf.keras.layers.Dense(1, activation="linear")(z)

model = tf.keras.Model(inputs={'input_ids': input_ids,'attention_mask': mask, 'f1': ff1,'f2': ff2,'f3': ff3,
                                   'f4': ff4,'f5': ff5,'f6': ff6,'f7': ff7,'f8': ff8,'f9': ff9,'f10': ff10,
                                   'f11': ff11,'f12': ff12,'f13': ff13,'f14': ff14,'f15': ff15,'f16': ff16,
                                   'f17': ff17,'f18': ff18},
                                   outputs=z)

model.summary()
model.layers[20].trainable = False

opt = tf.keras.optimizers.Adam(learning_rate=0.00005, decay = 0.000001)
    
model.compile(loss='mean_absolute_error', optimizer=opt, metrics=[metrics.mean_squared_error,
                                                                         metrics.mean_absolute_error])
    
history = model.fit(train_dataset,
                        validation_data=test_dataset, 
                        epochs=10)

preds = model.predict(test_dataset)
preds = [t[0] for t in preds]
# final
del(X)
del(Y)
del(train_dataset)
keras.backend.clear_session()
del(model)
del(history)
del(z)
del(opt)
del(combined)

# %% [code]
preds

# %% [code]
list(test_dataset)

# %% [code]
list(test_dataset)

# %% [code]
baseline = [90,  90,  60, 115,  80,  85,  65, 100, 60, 90, 90, 85, 75, 90, 55, 90, 60,  85,  75,  90,  90, 115, 105,  65, 65, 90, 85, 95, 60, 90, 55, 85, 95,  95,  75,  15, 110,  75,  60, 100, 115,  60,  90, 105,  85, 100,  60,  90, 85,  60,  85, 140, 145,  60,  60,  95]

# %% [code]
correct = [108,  92, 107,  80, 119, 114,  94,  89, 74, 103, 104, 108,  97,  86,  77,  77, 94, 126, 114, 153, 128, 112,  97,  68, 82,  81, 108,  90,  71, 102,  93,  72, 88, 147,  96,  69,  87, 101,  82, 121, 140,  72, 115,  80, 132,  83,  74,  85, 91,  81, 123,  78,  66,  80,  94,  90]

# %% [code]
mae(preds, correct)

# %% [code]
mse(correct, preds)

# %% [code]
mse(correct, preds, squared=False)

# %% [code]
mse(baseline, correct)

# %% [code]
mse(correct, baseline, squared=False)
