# Supplementary material for: Improving case duration accuracy of orthopedic surgery using bidirectional encoder representations from Transformers (BERT) on Radiology Reports
Source: J Clin Monit Comput. 2023 Sep 11;38(1):221–8. doi: 10.1007/s10877-023-01070-w (PMC10879219; doi:10.1007/s10877-023-01070-w)
Supplement: Supplementary file 2 — Supplementary Material 2 [file 10877_2023_1070_MOESM2_ESM.ipynb]

{
  "cells": [
    {
      "cell_type": "code",
      "execution_count": null,
      "id": "f9f65a02",
      "metadata": {
        "id": "f9f65a02"
      },
      "outputs": [],
      "source": [
        "import tensorflow as tf\n",
        "import pandas as pd\n",
        "import numpy as np\n",
        "import glob\n",
        "import os\n",
        "import keras\n",
        "from sklearn.preprocessing import LabelBinarizer\n",
        "from sklearn.preprocessing import MinMaxScaler\n",
        "from tensorflow.keras.models import Sequential\n",
        "from tensorflow.keras.layers import BatchNormalization\n",
        "from tensorflow.keras.layers import Conv2D\n",
        "from tensorflow.keras.layers import MaxPooling2D\n",
        "from tensorflow.keras.layers import Activation\n",
        "from tensorflow.keras.layers import Dropout\n",
        "from tensorflow.keras.layers import Dense\n",
        "from tensorflow.keras.layers import Flatten\n",
        "from tensorflow.keras.layers import Input\n",
        "from tensorflow.keras.models import Model\n",
        "from tensorflow import keras\n",
        "from keras.models import Sequential\n",
        "from keras.layers import Dense\n",
        "from keras.wrappers.scikit_learn import KerasClassifier\n",
        "from keras.wrappers.scikit_learn import KerasRegressor\n",
        "from sklearn.model_selection import cross_val_score\n",
        "from sklearn.preprocessing import LabelEncoder\n",
        "from sklearn.model_selection import StratifiedKFold\n",
        "from sklearn.preprocessing import StandardScaler\n",
        "from sklearn.pipeline import Pipeline\n",
        "from sklearn.preprocessing import OneHotEncoder\n",
        "from sklearn.linear_model import LinearRegression\n",
        "from sklearn.model_selection import train_test_split, GridSearchCV\n",
        "from sklearn.model_selection import KFold, StratifiedKFold\n",
        "import matplotlib.pyplot as mp\n",
        "from sklearn.metrics import make_scorer, accuracy_score, precision_score, recall_score, f1_score\n",
        "import seaborn as sb\n",
        "from sklearn.model_selection import cross_validate\n",
        "from tensorflow.keras.callbacks import TensorBoard\n",
        "from imblearn.over_sampling import SMOTE\n",
        "from imblearn.pipeline import Pipeline, make_pipeline\n",
        "from imblearn.under_sampling import RandomUnderSampler\n",
        "from sklearn.metrics import roc_auc_score\n",
        "from sklearn.neighbors import KNeighborsClassifier\n",
        "from sklearn.metrics import roc_curve, auc\n",
        "import matplotlib.pyplot as plt\n",
        "from sklearn.svm import SVC\n",
        "from sklearn.ensemble import RandomForestClassifier\n",
        "from sklearn.metrics import RocCurveDisplay\n",
        "from sklearn.datasets import load_wine\n",
        "from sklearn.model_selection import train_test_split\n",
        "from matplotlib import pyplot\n",
        "from sklearn.metrics import mean_absolute_error\n",
        "import xgboost as xgb"
      ]
    },
    {
      "cell_type": "code",
      "execution_count": null,
      "id": "d0318dcb",
      "metadata": {
        "id": "d0318dcb"
      },
      "outputs": [],
      "source": [
        "from sklearn.model_selection import train_test_split"
      ]
    },
    {
      "cell_type": "code",
      "execution_count": null,
      "id": "3a659dea",
      "metadata": {
        "id": "3a659dea"
      },
      "outputs": [],
      "source": [
        "from sklearn.linear_model import LogisticRegression\n",
        "from sklearn.metrics import mean_absolute_error as mae\n",
        "from sklearn.metrics import mean_squared_error as mse"
      ]
    },
    {
      "cell_type": "code",
      "execution_count": null,
      "id": "a550fbd3",
      "metadata": {
        "id": "a550fbd3"
      },
      "outputs": [],
      "source": [
        "import statistics\n",
        "tf.random.set_seed(123)\n",
        "from matplotlib import pyplot"
      ]
    },
    {
      "cell_type": "code",
      "execution_count": null,
      "id": "63f425f7",
      "metadata": {
        "id": "63f425f7"
      },
      "outputs": [],
      "source": [
        "df = pd.read_csv('case_training.csv')\n",
        "df = df.drop(df.columns[0], axis = 1)"
      ]
    },
    {
      "cell_type": "code",
      "execution_count": null,
      "id": "26bafe22",
      "metadata": {
        "id": "26bafe22",
        "outputId": "794d039a-94fe-42d5-f553-11798bc2860f"
      },
      "outputs": [
        {
          "data": {
            "text/html": [
              "<div>\n",
              "<style scoped>\n",
              "    .dataframe tbody tr th:only-of-type {\n",
              "        vertical-align: middle;\n",
              "    }\n",
              "\n",
              "    .dataframe tbody tr th {\n",
              "        vertical-align: top;\n",
              "    }\n",
              "\n",
              "    .dataframe thead th {\n",
              "        text-align: right;\n",
              "    }\n",
              "</style>\n",
              "<table border=\"1\" class=\"dataframe\">\n",
              "  <thead>\n",
              "    <tr style=\"text-align: right;\">\n",
              "      <th></th>\n",
              "      <th>Age</th>\n",
              "      <th>weight</th>\n",
              "      <th>Male</th>\n",
              "      <th>SchedSkinMins</th>\n",
              "      <th>scheduled_case_duration</th>\n",
              "      <th>ABRAMS, REID ALLEN</th>\n",
              "      <th>HENTZEN, ERIC RICHARD</th>\n",
              "      <th>LEEK, BRYAN TERRY</th>\n",
              "      <th>MEUNIER, MATTHEW JOHN</th>\n",
              "      <th>RECHNIC, MARK</th>\n",
              "      <th>...</th>\n",
              "      <th>without</th>\n",
              "      <th>wood</th>\n",
              "      <th>work</th>\n",
              "      <th>workstation</th>\n",
              "      <th>worse</th>\n",
              "      <th>worst</th>\n",
              "      <th>would</th>\n",
              "      <th>wrist</th>\n",
              "      <th>bert_text</th>\n",
              "      <th>actual_case_duration</th>\n",
              "    </tr>\n",
              "  </thead>\n",
              "  <tbody>\n",
              "    <tr>\n",
              "      <th>0</th>\n",
              "      <td>42</td>\n",
              "      <td>2220.8</td>\n",
              "      <td>0</td>\n",
              "      <td>90</td>\n",
              "      <td>115</td>\n",
              "      <td>0</td>\n",
              "      <td>0</td>\n",
              "      <td>0</td>\n",
              "      <td>1</td>\n",
              "      <td>0</td>\n",
              "      <td>...</td>\n",
              "      <td>0</td>\n",
              "      <td>0</td>\n",
              "      <td>0</td>\n",
              "      <td>0</td>\n",
              "      <td>0</td>\n",
              "      <td>0</td>\n",
              "      <td>0</td>\n",
              "      <td>2</td>\n",
              "      <td>EXAM DESCRIPTION: X-RAY WRIST COMPLETE MINIMUM...</td>\n",
              "      <td>69</td>\n",
              "    </tr>\n",
              "    <tr>\n",
              "      <th>1</th>\n",
              "      <td>38</td>\n",
              "      <td>3035.2</td>\n",
              "      <td>0</td>\n",
              "      <td>90</td>\n",
              "      <td>90</td>\n",
              "      <td>0</td>\n",
              "      <td>0</td>\n",
              "      <td>0</td>\n",
              "      <td>1</td>\n",
              "      <td>0</td>\n",
              "      <td>...</td>\n",
              "      <td>0</td>\n",
              "      <td>0</td>\n",
              "      <td>0</td>\n",
              "      <td>0</td>\n",
              "      <td>0</td>\n",
              "      <td>0</td>\n",
              "      <td>0</td>\n",
              "      <td>2</td>\n",
              "      <td>EXAM DESCRIPTION: X-RAY WRIST COMPLETE MINIMUM...</td>\n",
              "      <td>110</td>\n",
              "    </tr>\n",
              "    <tr>\n",
              "      <th>2</th>\n",
              "      <td>61</td>\n",
              "      <td>3556.8</td>\n",
              "      <td>1</td>\n",
              "      <td>65</td>\n",
              "      <td>95</td>\n",
              "      <td>0</td>\n",
              "      <td>0</td>\n",
              "      <td>1</td>\n",
              "      <td>0</td>\n",
              "      <td>0</td>\n",
              "      <td>...</td>\n",
              "      <td>0</td>\n",
              "      <td>0</td>\n",
              "      <td>0</td>\n",
              "      <td>0</td>\n",
              "      <td>0</td>\n",
              "      <td>0</td>\n",
              "      <td>0</td>\n",
              "      <td>3</td>\n",
              "      <td>Narrative &amp; Impression EXAM DESCRIPTION: X-RAY...</td>\n",
              "      <td>103</td>\n",
              "    </tr>\n",
              "    <tr>\n",
              "      <th>3</th>\n",
              "      <td>57</td>\n",
              "      <td>2681.6</td>\n",
              "      <td>0</td>\n",
              "      <td>60</td>\n",
              "      <td>60</td>\n",
              "      <td>0</td>\n",
              "      <td>0</td>\n",
              "      <td>0</td>\n",
              "      <td>1</td>\n",
              "      <td>0</td>\n",
              "      <td>...</td>\n",
              "      <td>0</td>\n",
              "      <td>0</td>\n",
              "      <td>0</td>\n",
              "      <td>0</td>\n",
              "      <td>0</td>\n",
              "      <td>0</td>\n",
              "      <td>0</td>\n",
              "      <td>2</td>\n",
              "      <td>EXAM DESCRIPTION: X-RAY WRIST COMPLETE MINIMUM...</td>\n",
              "      <td>70</td>\n",
              "    </tr>\n",
              "    <tr>\n",
              "      <th>4</th>\n",
              "      <td>55</td>\n",
              "      <td>2625.6</td>\n",
              "      <td>0</td>\n",
              "      <td>120</td>\n",
              "      <td>120</td>\n",
              "      <td>0</td>\n",
              "      <td>0</td>\n",
              "      <td>0</td>\n",
              "      <td>1</td>\n",
              "      <td>0</td>\n",
              "      <td>...</td>\n",
              "      <td>0</td>\n",
              "      <td>0</td>\n",
              "      <td>0</td>\n",
              "      <td>0</td>\n",
              "      <td>0</td>\n",
              "      <td>1</td>\n",
              "      <td>0</td>\n",
              "      <td>3</td>\n",
              "      <td>EXAM DESCRIPTION: X-RAY WRIST COMPLETE MINIMUM...</td>\n",
              "      <td>90</td>\n",
              "    </tr>\n",
              "    <tr>\n",
              "      <th>...</th>\n",
              "      <td>...</td>\n",
              "      <td>...</td>\n",
              "      <td>...</td>\n",
              "      <td>...</td>\n",
              "      <td>...</td>\n",
              "      <td>...</td>\n",
              "      <td>...</td>\n",
              "      <td>...</td>\n",
              "      <td>...</td>\n",
              "      <td>...</td>\n",
              "      <td>...</td>\n",
              "      <td>...</td>\n",
              "      <td>...</td>\n",
              "      <td>...</td>\n",
              "      <td>...</td>\n",
              "      <td>...</td>\n",
              "      <td>...</td>\n",
              "      <td>...</td>\n",
              "      <td>...</td>\n",
              "      <td>...</td>\n",
              "      <td>...</td>\n",
              "    </tr>\n",
              "    <tr>\n",
              "      <th>140</th>\n",
              "      <td>40</td>\n",
              "      <td>3488.0</td>\n",
              "      <td>1</td>\n",
              "      <td>60</td>\n",
              "      <td>90</td>\n",
              "      <td>0</td>\n",
              "      <td>0</td>\n",
              "      <td>0</td>\n",
              "      <td>1</td>\n",
              "      <td>0</td>\n",
              "      <td>...</td>\n",
              "      <td>0</td>\n",
              "      <td>0</td>\n",
              "      <td>0</td>\n",
              "      <td>0</td>\n",
              "      <td>0</td>\n",
              "      <td>0</td>\n",
              "      <td>0</td>\n",
              "      <td>3</td>\n",
              "      <td>EXAM DESCRIPTION:  X-RAY WRIST COMPLETE MINIMU...</td>\n",
              "      <td>76</td>\n",
              "    </tr>\n",
              "    <tr>\n",
              "      <th>141</th>\n",
              "      <td>42</td>\n",
              "      <td>3244.8</td>\n",
              "      <td>1</td>\n",
              "      <td>120</td>\n",
              "      <td>120</td>\n",
              "      <td>1</td>\n",
              "      <td>0</td>\n",
              "      <td>0</td>\n",
              "      <td>0</td>\n",
              "      <td>0</td>\n",
              "      <td>...</td>\n",
              "      <td>0</td>\n",
              "      <td>0</td>\n",
              "      <td>0</td>\n",
              "      <td>0</td>\n",
              "      <td>0</td>\n",
              "      <td>0</td>\n",
              "      <td>0</td>\n",
              "      <td>0</td>\n",
              "      <td>EXAM DESCRIPTION: X-RAY ELBOW 2 VIEWS - LEFT  ...</td>\n",
              "      <td>162</td>\n",
              "    </tr>\n",
              "    <tr>\n",
              "      <th>142</th>\n",
              "      <td>41</td>\n",
              "      <td>3577.6</td>\n",
              "      <td>1</td>\n",
              "      <td>85</td>\n",
              "      <td>85</td>\n",
              "      <td>1</td>\n",
              "      <td>0</td>\n",
              "      <td>0</td>\n",
              "      <td>0</td>\n",
              "      <td>0</td>\n",
              "      <td>...</td>\n",
              "      <td>0</td>\n",
              "      <td>0</td>\n",
              "      <td>0</td>\n",
              "      <td>0</td>\n",
              "      <td>0</td>\n",
              "      <td>0</td>\n",
              "      <td>0</td>\n",
              "      <td>3</td>\n",
              "      <td>EXAM DESCRIPTION: X-RAY WRIST COMPLETE MINIMUM...</td>\n",
              "      <td>111</td>\n",
              "    </tr>\n",
              "    <tr>\n",
              "      <th>143</th>\n",
              "      <td>64</td>\n",
              "      <td>2281.6</td>\n",
              "      <td>0</td>\n",
              "      <td>120</td>\n",
              "      <td>120</td>\n",
              "      <td>0</td>\n",
              "      <td>0</td>\n",
              "      <td>0</td>\n",
              "      <td>1</td>\n",
              "      <td>0</td>\n",
              "      <td>...</td>\n",
              "      <td>0</td>\n",
              "      <td>0</td>\n",
              "      <td>0</td>\n",
              "      <td>0</td>\n",
              "      <td>0</td>\n",
              "      <td>0</td>\n",
              "      <td>0</td>\n",
              "      <td>2</td>\n",
              "      <td>EXAM DESCRIPTION:  X-RAY WRIST COMPLETE MINIMU...</td>\n",
              "      <td>102</td>\n",
              "    </tr>\n",
              "    <tr>\n",
              "      <th>144</th>\n",
              "      <td>51</td>\n",
              "      <td>2368.0</td>\n",
              "      <td>0</td>\n",
              "      <td>150</td>\n",
              "      <td>175</td>\n",
              "      <td>1</td>\n",
              "      <td>0</td>\n",
              "      <td>0</td>\n",
              "      <td>0</td>\n",
              "      <td>0</td>\n",
              "      <td>...</td>\n",
              "      <td>1</td>\n",
              "      <td>0</td>\n",
              "      <td>0</td>\n",
              "      <td>0</td>\n",
              "      <td>0</td>\n",
              "      <td>0</td>\n",
              "      <td>0</td>\n",
              "      <td>3</td>\n",
              "      <td>EXAM DESCRIPTION: CT RT UPPER EXTREMITY  CLINI...</td>\n",
              "      <td>233</td>\n",
              "    </tr>\n",
              "  </tbody>\n",
              "</table>\n",
              "<p>145 rows × 1351 columns</p>\n",
              "</div>"
            ],
            "text/plain": [
              "     Age  weight  Male  SchedSkinMins  scheduled_case_duration  \\\n",
              "0     42  2220.8     0             90                      115   \n",
              "1     38  3035.2     0             90                       90   \n",
              "2     61  3556.8     1             65                       95   \n",
              "3     57  2681.6     0             60                       60   \n",
              "4     55  2625.6     0            120                      120   \n",
              "..   ...     ...   ...            ...                      ...   \n",
              "140   40  3488.0     1             60                       90   \n",
              "141   42  3244.8     1            120                      120   \n",
              "142   41  3577.6     1             85                       85   \n",
              "143   64  2281.6     0            120                      120   \n",
              "144   51  2368.0     0            150                      175   \n",
              "\n",
              "     ABRAMS, REID ALLEN  HENTZEN, ERIC RICHARD  LEEK, BRYAN TERRY  \\\n",
              "0                     0                      0                  0   \n",
              "1                     0                      0                  0   \n",
              "2                     0                      0                  1   \n",
              "3                     0                      0                  0   \n",
              "4                     0                      0                  0   \n",
              "..                  ...                    ...                ...   \n",
              "140                   0                      0                  0   \n",
              "141                   1                      0                  0   \n",
              "142                   1                      0                  0   \n",
              "143                   0                      0                  0   \n",
              "144                   1                      0                  0   \n",
              "\n",
              "     MEUNIER, MATTHEW JOHN  RECHNIC, MARK  ...  without  wood  work  \\\n",
              "0                        1              0  ...        0     0     0   \n",
              "1                        1              0  ...        0     0     0   \n",
              "2                        0              0  ...        0     0     0   \n",
              "3                        1              0  ...        0     0     0   \n",
              "4                        1              0  ...        0     0     0   \n",
              "..                     ...            ...  ...      ...   ...   ...   \n",
              "140                      1              0  ...        0     0     0   \n",
              "141                      0              0  ...        0     0     0   \n",
              "142                      0              0  ...        0     0     0   \n",
              "143                      1              0  ...        0     0     0   \n",
              "144                      0              0  ...        1     0     0   \n",
              "\n",
              "     workstation  worse  worst  would  wrist  \\\n",
              "0              0      0      0      0      2   \n",
              "1              0      0      0      0      2   \n",
              "2              0      0      0      0      3   \n",
              "3              0      0      0      0      2   \n",
              "4              0      0      1      0      3   \n",
              "..           ...    ...    ...    ...    ...   \n",
              "140            0      0      0      0      3   \n",
              "141            0      0      0      0      0   \n",
              "142            0      0      0      0      3   \n",
              "143            0      0      0      0      2   \n",
              "144            0      0      0      0      3   \n",
              "\n",
              "                                             bert_text  actual_case_duration  \n",
              "0    EXAM DESCRIPTION: X-RAY WRIST COMPLETE MINIMUM...                    69  \n",
              "1    EXAM DESCRIPTION: X-RAY WRIST COMPLETE MINIMUM...                   110  \n",
              "2    Narrative & Impression EXAM DESCRIPTION: X-RAY...                   103  \n",
              "3    EXAM DESCRIPTION: X-RAY WRIST COMPLETE MINIMUM...                    70  \n",
              "4    EXAM DESCRIPTION: X-RAY WRIST COMPLETE MINIMUM...                    90  \n",
              "..                                                 ...                   ...  \n",
              "140  EXAM DESCRIPTION:  X-RAY WRIST COMPLETE MINIMU...                    76  \n",
              "141  EXAM DESCRIPTION: X-RAY ELBOW 2 VIEWS - LEFT  ...                   162  \n",
              "142  EXAM DESCRIPTION: X-RAY WRIST COMPLETE MINIMUM...                   111  \n",
              "143  EXAM DESCRIPTION:  X-RAY WRIST COMPLETE MINIMU...                   102  \n",
              "144  EXAM DESCRIPTION: CT RT UPPER EXTREMITY  CLINI...                   233  \n",
              "\n",
              "[145 rows x 1351 columns]"
            ]
          },
          "execution_count": 33,
          "metadata": {},
          "output_type": "execute_result"
        }
      ],
      "source": [
        "df"
      ]
    },
    {
      "cell_type": "code",
      "execution_count": null,
      "id": "6196d9c1",
      "metadata": {
        "id": "6196d9c1",
        "outputId": "068a1228-2f59-469d-9251-50f357876214"
      },
      "outputs": [
        {
          "data": {
            "text/plain": [
              "['Age',\n",
              " 'weight',\n",
              " 'Male',\n",
              " 'SchedSkinMins',\n",
              " 'scheduled_case_duration',\n",
              " 'ABRAMS, REID ALLEN',\n",
              " 'HENTZEN, ERIC RICHARD',\n",
              " 'LEEK, BRYAN TERRY',\n",
              " 'MEUNIER, MATTHEW JOHN',\n",
              " 'RECHNIC, MARK',\n",
              " 'Healthy',\n",
              " 'Mild Systemic Disease',\n",
              " 'Severe Systemic Disease',\n",
              " 'Choice Per Patient on Day of Surgery',\n",
              " 'General',\n",
              " 'Monitored Anesthesia Care (MAC) ',\n",
              " 'Regional',\n",
              " 'height',\n",
              " '00',\n",
              " '01',\n",
              " '02',\n",
              " '03',\n",
              " '04',\n",
              " '05',\n",
              " '06',\n",
              " '07',\n",
              " '08',\n",
              " '09',\n",
              " '10',\n",
              " '104',\n",
              " '105',\n",
              " '108',\n",
              " '11',\n",
              " '116',\n",
              " '12',\n",
              " '1204',\n",
              " '121',\n",
              " '13',\n",
              " '1354',\n",
              " '138',\n",
              " '14',\n",
              " '140',\n",
              " '15',\n",
              " '16',\n",
              " '160',\n",
              " '1640',\n",
              " '17',\n",
              " '174',\n",
              " '18',\n",
              " '1814',\n",
              " '188',\n",
              " '19',\n",
              " '191',\n",
              " '1930',\n",
              " '196',\n",
              " '1st',\n",
              " '20',\n",
              " '2001',\n",
              " '2015',\n",
              " '2017',\n",
              " '2018',\n",
              " '2019',\n",
              " '2020',\n",
              " '21',\n",
              " '211',\n",
              " '2139',\n",
              " '22',\n",
              " '223',\n",
              " '2236',\n",
              " '228',\n",
              " '23',\n",
              " '2306',\n",
              " '24',\n",
              " '242',\n",
              " '244',\n",
              " '249',\n",
              " '25',\n",
              " '26',\n",
              " '262',\n",
              " '27',\n",
              " '270',\n",
              " '28',\n",
              " '284',\n",
              " '29',\n",
              " '297',\n",
              " '2nd',\n",
              " '30',\n",
              " '306',\n",
              " '307',\n",
              " '31',\n",
              " '32',\n",
              " '33',\n",
              " '330',\n",
              " '332',\n",
              " '34',\n",
              " '346',\n",
              " '35',\n",
              " '36',\n",
              " '360',\n",
              " '363',\n",
              " '37',\n",
              " '38',\n",
              " '383',\n",
              " '39',\n",
              " '391',\n",
              " '3d',\n",
              " '3rd',\n",
              " '40',\n",
              " '41',\n",
              " '416',\n",
              " '42',\n",
              " '43',\n",
              " '44',\n",
              " '45',\n",
              " '46',\n",
              " '467',\n",
              " '47',\n",
              " '48',\n",
              " '49',\n",
              " '50',\n",
              " '51',\n",
              " '52',\n",
              " '53',\n",
              " '54',\n",
              " '55',\n",
              " '56',\n",
              " '57',\n",
              " '574',\n",
              " '58',\n",
              " '59',\n",
              " '5th',\n",
              " '60',\n",
              " '61',\n",
              " '62',\n",
              " '64',\n",
              " '72',\n",
              " '74',\n",
              " '76',\n",
              " '80',\n",
              " '82',\n",
              " '84',\n",
              " '841',\n",
              " '90',\n",
              " '961',\n",
              " 'abnormalities',\n",
              " 'abnormality',\n",
              " 'abut',\n",
              " 'abutment',\n",
              " 'accession',\n",
              " 'accident',\n",
              " 'accompanying',\n",
              " 'accounting',\n",
              " 'accounts',\n",
              " 'acquired',\n",
              " 'acromioclavicular',\n",
              " 'across',\n",
              " 'acute',\n",
              " 'adam',\n",
              " 'addition',\n",
              " 'additional',\n",
              " 'additionally',\n",
              " 'adjacent',\n",
              " 'administered',\n",
              " 'administration',\n",
              " 'advanced',\n",
              " 'age',\n",
              " 'ago',\n",
              " 'agree',\n",
              " 'ailable',\n",
              " 'alex',\n",
              " 'algorithm',\n",
              " 'algorithms',\n",
              " 'aligned',\n",
              " 'alignment',\n",
              " 'allowing',\n",
              " 'almost',\n",
              " 'along',\n",
              " 'already',\n",
              " 'also',\n",
              " 'although',\n",
              " 'amilcare',\n",
              " 'amount',\n",
              " 'anatomic',\n",
              " 'anchor',\n",
              " 'anchors',\n",
              " 'angle',\n",
              " 'angular',\n",
              " 'angulated',\n",
              " 'angulation',\n",
              " 'ankle',\n",
              " 'antecubital',\n",
              " 'anterior',\n",
              " 'anteriorly',\n",
              " 'anterolateral',\n",
              " 'anterolaterally',\n",
              " 'anteromedial',\n",
              " 'anteromedially',\n",
              " 'ap',\n",
              " 'apex',\n",
              " 'apparent',\n",
              " 'appear',\n",
              " 'appearance',\n",
              " 'appears',\n",
              " 'appreciated',\n",
              " 'approaches',\n",
              " 'appropriate',\n",
              " 'approximate',\n",
              " 'approximately',\n",
              " 'arbelo',\n",
              " 'arcs',\n",
              " 'area',\n",
              " 'areas',\n",
              " 'arising',\n",
              " 'around',\n",
              " 'art',\n",
              " 'arthrodesis',\n",
              " 'arthroplasty',\n",
              " 'arthrosis',\n",
              " 'articular',\n",
              " 'articulate',\n",
              " 'articulated',\n",
              " 'articulating',\n",
              " 'articulation',\n",
              " 'articulations',\n",
              " 'artifact',\n",
              " 'artifactual',\n",
              " 'aspect',\n",
              " 'aspects',\n",
              " 'aspiration',\n",
              " 'assess',\n",
              " 'assessed',\n",
              " 'assessing',\n",
              " 'assessment',\n",
              " 'associated',\n",
              " 'assure',\n",
              " 'attachment',\n",
              " 'attempted',\n",
              " 'attention',\n",
              " 'automatic',\n",
              " 'av',\n",
              " 'available',\n",
              " 'avascular',\n",
              " 'avulsion',\n",
              " 'axial',\n",
              " 'axis',\n",
              " 'baldassarre',\n",
              " 'bandage',\n",
              " 'basal',\n",
              " 'base',\n",
              " 'basis',\n",
              " 'bed',\n",
              " 'bending',\n",
              " 'benefit',\n",
              " 'best',\n",
              " 'better',\n",
              " 'bike',\n",
              " 'bilateral',\n",
              " 'bilaterally',\n",
              " 'bivalve',\n",
              " 'blood',\n",
              " 'bodies',\n",
              " 'body',\n",
              " 'bold',\n",
              " 'bone',\n",
              " 'bones',\n",
              " 'bony',\n",
              " 'borderline',\n",
              " 'boss',\n",
              " 'bradley',\n",
              " 'brady',\n",
              " 'break',\n",
              " 'bridging',\n",
              " 'brogan',\n",
              " 'bubbles',\n",
              " 'bultman',\n",
              " 'c7',\n",
              " 'calcific',\n",
              " 'calcifications',\n",
              " 'calcium',\n",
              " 'callus',\n",
              " 'cannot',\n",
              " 'capitate',\n",
              " 'capitellar',\n",
              " 'capitellum',\n",
              " 'capitolunate',\n",
              " 'capsule',\n",
              " 'care',\n",
              " 'carpal',\n",
              " 'carpi',\n",
              " 'carpometacarpal',\n",
              " 'carpus',\n",
              " 'cast',\n",
              " 'casting',\n",
              " 'centered',\n",
              " 'central',\n",
              " 'centrally',\n",
              " 'change',\n",
              " 'changed',\n",
              " 'changes',\n",
              " 'channel',\n",
              " 'characterized',\n",
              " 'chen',\n",
              " 'cheng',\n",
              " 'chip',\n",
              " 'chondrocalcinosis',\n",
              " 'christine',\n",
              " 'christopher',\n",
              " 'chronic',\n",
              " 'chung',\n",
              " 'circumferential',\n",
              " 'clavicle',\n",
              " 'clearly',\n",
              " 'clinical',\n",
              " 'close',\n",
              " 'closed',\n",
              " 'closely',\n",
              " 'cm',\n",
              " 'cmc',\n",
              " 'cmcj',\n",
              " 'coalition',\n",
              " 'collapse',\n",
              " 'collateral',\n",
              " 'collection',\n",
              " 'collections',\n",
              " 'colles',\n",
              " 'collision',\n",
              " 'columnar',\n",
              " 'combined',\n",
              " 'comminuted',\n",
              " 'comminution',\n",
              " 'common',\n",
              " 'communicated',\n",
              " 'compare',\n",
              " 'compared',\n",
              " 'comparison',\n",
              " 'compartment',\n",
              " 'compartments',\n",
              " 'compatible',\n",
              " 'complete',\n",
              " 'complication',\n",
              " 'complications',\n",
              " 'component',\n",
              " 'concentric',\n",
              " 'concurrent',\n",
              " 'configuration',\n",
              " 'confirm',\n",
              " 'congruent',\n",
              " 'consequently',\n",
              " 'consider',\n",
              " 'considerable',\n",
              " 'considerably',\n",
              " 'consideration',\n",
              " 'consistent',\n",
              " 'conspicuity',\n",
              " 'conspicuous',\n",
              " 'contemplated',\n",
              " 'contralateral',\n",
              " 'contrast',\n",
              " 'control',\n",
              " 'conventional',\n",
              " 'coracoclavicular',\n",
              " 'coronal',\n",
              " 'coronally',\n",
              " 'coronoid',\n",
              " 'corpus',\n",
              " 'corrected',\n",
              " 'correction',\n",
              " 'correlate',\n",
              " 'corresponding',\n",
              " 'cortex',\n",
              " 'cortical',\n",
              " 'corticated',\n",
              " 'cotterill',\n",
              " 'cottrell',\n",
              " 'created',\n",
              " 'critical',\n",
              " 'cross',\n",
              " 'cruz',\n",
              " 'ct',\n",
              " 'ctdi',\n",
              " 'ctdivol',\n",
              " 'ctdlvol',\n",
              " 'ctrm',\n",
              " 'current',\n",
              " 'currently',\n",
              " 'cyst',\n",
              " 'cystic',\n",
              " 'cysts',\n",
              " 'dark',\n",
              " 'data',\n",
              " 'date',\n",
              " 'dated',\n",
              " 'david',\n",
              " 'day',\n",
              " 'days',\n",
              " 'decrease',\n",
              " 'decreased',\n",
              " 'dedicated',\n",
              " 'deep',\n",
              " 'definite',\n",
              " 'definitely',\n",
              " 'definitive',\n",
              " 'deformity',\n",
              " 'degenerative',\n",
              " 'degree',\n",
              " 'degrees',\n",
              " 'delasotta',\n",
              " 'delayed',\n",
              " 'delineated',\n",
              " 'demineralization',\n",
              " 'demineralized',\n",
              " 'demonstrate',\n",
              " 'demonstrated',\n",
              " 'demonstrates',\n",
              " 'demonstrating',\n",
              " 'demonstration',\n",
              " 'densities',\n",
              " 'density',\n",
              " 'deposition',\n",
              " 'depressed',\n",
              " 'depression',\n",
              " 'described',\n",
              " 'description',\n",
              " 'detail',\n",
              " 'detailed',\n",
              " 'details',\n",
              " 'diameter',\n",
              " 'diaphyseal',\n",
              " 'diaphysis',\n",
              " 'diastasis',\n",
              " 'diego',\n",
              " 'differences',\n",
              " 'different',\n",
              " 'difficult',\n",
              " 'diffuse',\n",
              " 'diffusely',\n",
              " 'digitorum',\n",
              " 'dimension',\n",
              " 'directed',\n",
              " 'discontinuity',\n",
              " 'disease',\n",
              " 'disi',\n",
              " 'dislocated',\n",
              " 'dislocation',\n",
              " 'dispersed',\n",
              " 'displaced',\n",
              " 'displacement',\n",
              " 'distal',\n",
              " 'distally',\n",
              " 'distance',\n",
              " 'distances',\n",
              " 'distracted',\n",
              " 'distraction',\n",
              " 'disuse',\n",
              " 'dlp',\n",
              " 'doi',\n",
              " 'dominant',\n",
              " 'donated',\n",
              " 'done',\n",
              " 'dorsal',\n",
              " 'dorsally',\n",
              " 'dorsolateral',\n",
              " 'dorsum',\n",
              " 'dose',\n",
              " 'drift',\n",
              " 'due',\n",
              " 'dynamic',\n",
              " 'earlier',\n",
              " 'early',\n",
              " 'ecchymosis',\n",
              " 'edema',\n",
              " 'edward',\n",
              " 'effect',\n",
              " 'effusion',\n",
              " 'either',\n",
              " 'elbow',\n",
              " 'elsewhere',\n",
              " 'employ',\n",
              " 'employed',\n",
              " 'encounter',\n",
              " 'end',\n",
              " 'enhancement',\n",
              " 'enter',\n",
              " 'entering',\n",
              " 'enthesopathic',\n",
              " 'enthesopathy',\n",
              " 'entire',\n",
              " 'entrapment',\n",
              " 'epic',\n",
              " 'epicondyle',\n",
              " 'epiphysis',\n",
              " 'equipment',\n",
              " 'eric',\n",
              " 'especially',\n",
              " 'essentially',\n",
              " 'establish',\n",
              " 'evaluate',\n",
              " 'evaluated',\n",
              " 'evaluation',\n",
              " 'evelyn',\n",
              " 'evidence',\n",
              " 'evident',\n",
              " 'exam',\n",
              " 'examination',\n",
              " 'examinations',\n",
              " 'exams',\n",
              " 'exhibiting',\n",
              " 'exposes',\n",
              " 'exposure',\n",
              " 'extend',\n",
              " 'extended',\n",
              " 'extending',\n",
              " 'extends',\n",
              " 'extension',\n",
              " 'extensive',\n",
              " 'extensor',\n",
              " 'external',\n",
              " 'extra',\n",
              " 'extremity',\n",
              " 'facet',\n",
              " 'failure',\n",
              " 'fall',\n",
              " 'fat',\n",
              " 'fdp',\n",
              " 'features',\n",
              " 'fell',\n",
              " 'fellow',\n",
              " 'femoral',\n",
              " 'fiberglass',\n",
              " 'fibrocartilage',\n",
              " 'fifth',\n",
              " 'films',\n",
              " 'finding',\n",
              " 'findings',\n",
              " 'fine',\n",
              " 'finger',\n",
              " 'fingers',\n",
              " 'first',\n",
              " 'five',\n",
              " 'fixating',\n",
              " 'fixation',\n",
              " 'fixator',\n",
              " 'flake',\n",
              " 'flexed',\n",
              " 'flexion',\n",
              " 'flexor',\n",
              " 'fliszar',\n",
              " 'fluid',\n",
              " 'fluoroscopy',\n",
              " 'focal',\n",
              " 'foci',\n",
              " 'follow',\n",
              " 'following',\n",
              " 'followup',\n",
              " 'forearm',\n",
              " 'foreign',\n",
              " 'foreshortening',\n",
              " 'formation',\n",
              " 'fossa',\n",
              " 'fossae',\n",
              " 'four',\n",
              " 'fourth',\n",
              " 'fpl',\n",
              " 'fracture',\n",
              " 'fractured',\n",
              " 'fractures',\n",
              " 'fragment',\n",
              " 'fragments',\n",
              " 'friend',\n",
              " 'frontal',\n",
              " 'fully',\n",
              " 'fusion',\n",
              " 'fx',\n",
              " 'galleazi',\n",
              " 'gap',\n",
              " 'gapping',\n",
              " 'gaps',\n",
              " 'gas',\n",
              " 'generate',\n",
              " 'generated',\n",
              " 'gentili',\n",
              " 'given',\n",
              " 'globules',\n",
              " 'grade',\n",
              " 'greater',\n",
              " 'greatest',\n",
              " 'greenstick',\n",
              " 'gross',\n",
              " 'grossly',\n",
              " 'half',\n",
              " 'hamate',\n",
              " 'hand',\n",
              " 'hannah',\n",
              " 'hardware',\n",
              " 'harris',\n",
              " 'head',\n",
              " 'healed',\n",
              " 'healing',\n",
              " 'health',\n",
              " 'heather',\n",
              " 'heavily',\n",
              " 'helical',\n",
              " 'helling',\n",
              " 'helpful',\n",
              " 'hemarthrosis',\n",
              " 'hematoma',\n",
              " 'hemorrhage',\n",
              " 'high',\n",
              " 'highly',\n",
              " 'history',\n",
              " 'hours',\n",
              " 'however',\n",
              " 'hr',\n",
              " 'huang',\n",
              " 'hughes',\n",
              " 'humeral',\n",
              " 'humerus',\n",
              " 'humpback',\n",
              " 'hydroxyapatite',\n",
              " 'identified',\n",
              " 'image',\n",
              " 'imaged',\n",
              " 'images',\n",
              " 'imaging',\n",
              " 'immediate',\n",
              " 'impacted',\n",
              " 'impaction',\n",
              " 'impax',\n",
              " 'impinge',\n",
              " 'implies',\n",
              " 'impression',\n",
              " 'improve',\n",
              " 'improved',\n",
              " 'improvement',\n",
              " 'incidental',\n",
              " 'inclination',\n",
              " 'included',\n",
              " 'includes',\n",
              " 'including',\n",
              " 'incomplete',\n",
              " 'incompletely',\n",
              " 'incongruent',\n",
              " 'incongruity',\n",
              " 'increase',\n",
              " 'increased',\n",
              " 'ind',\n",
              " 'independent',\n",
              " 'index',\n",
              " 'indicating',\n",
              " 'indication',\n",
              " 'inferior',\n",
              " 'inferiorly',\n",
              " 'initial',\n",
              " 'injuries',\n",
              " 'injury',\n",
              " 'instability',\n",
              " 'institution',\n",
              " 'insufficiency',\n",
              " 'intact',\n",
              " 'intercarpal',\n",
              " 'interfragmentary',\n",
              " 'internal',\n",
              " 'interosseous',\n",
              " 'interphalangeal',\n",
              " 'interposition',\n",
              " 'interpretation',\n",
              " 'interpreting',\n",
              " 'interspaces',\n",
              " 'interval',\n",
              " 'intra',\n",
              " 'intraarticular',\n",
              " 'intramedullary',\n",
              " 'intraosseous',\n",
              " 'intravenous',\n",
              " 'involve',\n",
              " 'involvement',\n",
              " 'involves',\n",
              " 'involving',\n",
              " 'irregularity',\n",
              " 'island',\n",
              " 'isolated',\n",
              " 'iterative',\n",
              " 'iv',\n",
              " 'jazbeh',\n",
              " 'joint',\n",
              " 'joints',\n",
              " 'junction',\n",
              " 'karen',\n",
              " 'known',\n",
              " 'l1',\n",
              " 'laceration',\n",
              " 'large',\n",
              " 'larger',\n",
              " 'lateral',\n",
              " 'lateralization',\n",
              " 'lauren',\n",
              " 'lawrence',\n",
              " 'laxity',\n",
              " 'least',\n",
              " 'left',\n",
              " 'length',\n",
              " 'lesion',\n",
              " 'less',\n",
              " 'level',\n",
              " 'levels',\n",
              " 'ligament',\n",
              " 'ligamentous',\n",
              " 'ligaments',\n",
              " 'like',\n",
              " 'likely',\n",
              " 'likewise',\n",
              " 'limit',\n",
              " 'limited',\n",
              " 'limiting',\n",
              " 'limits',\n",
              " 'lin',\n",
              " 'line',\n",
              " 'linear',\n",
              " 'lines',\n",
              " 'lip',\n",
              " 'lister',\n",
              " 'location',\n",
              " 'long',\n",
              " 'longstanding',\n",
              " 'longus',\n",
              " 'loss',\n",
              " 'low',\n",
              " 'lower',\n",
              " 'lt',\n",
              " 'lucency',\n",
              " 'lunate',\n",
              " 'lunotriquetral',\n",
              " 'made',\n",
              " 'madelung',\n",
              " 'main',\n",
              " 'maintained',\n",
              " 'maintenance',\n",
              " 'major',\n",
              " 'makes',\n",
              " 'makeup',\n",
              " 'malalignment',\n",
              " 'malunion',\n",
              " 'malunited',\n",
              " 'margin',\n",
              " 'marginal',\n",
              " 'margins',\n",
              " 'marked',\n",
              " 'markedly',\n",
              " 'mass',\n",
              " 'material',\n",
              " 'maximal',\n",
              " 'maxwell',\n",
              " 'may',\n",
              " 'mcglone',\n",
              " 'mcp',\n",
              " 'measurable',\n",
              " 'measured',\n",
              " 'measures',\n",
              " 'measuring',\n",
              " 'media',\n",
              " 'medial',\n",
              " 'medially',\n",
              " 'mediolateral',\n",
              " 'medullary',\n",
              " 'metacarpal',\n",
              " 'metacarpals',\n",
              " 'metacarpophalangeal',\n",
              " 'metadiaphysis',\n",
              " 'metallic',\n",
              " 'metaphyseal',\n",
              " 'metaphyses',\n",
              " 'metaphysis',\n",
              " 'mexico',\n",
              " 'mgy',\n",
              " 'mid',\n",
              " 'midcarpal',\n",
              " 'middle',\n",
              " 'migrated',\n",
              " 'mild',\n",
              " 'mildly',\n",
              " 'min',\n",
              " 'mineralization',\n",
              " 'mini',\n",
              " 'minimal',\n",
              " 'minimally',\n",
              " 'minimum',\n",
              " 'minor',\n",
              " 'mm',\n",
              " 'moderate',\n",
              " 'moderately',\n",
              " 'modern',\n",
              " 'morphology',\n",
              " 'motor',\n",
              " 'msk',\n",
              " 'multiplanar',\n",
              " 'multiple',\n",
              " 'muscle',\n",
              " 'muscles',\n",
              " 'musculotendinous',\n",
              " 'mvc',\n",
              " 'narrative',\n",
              " 'narrowing',\n",
              " 'near',\n",
              " 'necessary',\n",
              " 'neck',\n",
              " 'necrosis',\n",
              " 'need',\n",
              " 'negative',\n",
              " 'neurovascular',\n",
              " 'neutral',\n",
              " 'new',\n",
              " 'newly',\n",
              " 'noncontrast',\n",
              " 'nondisplaced',\n",
              " 'none',\n",
              " 'nonspecific',\n",
              " 'nonunion',\n",
              " 'nonunited',\n",
              " 'normal',\n",
              " 'normally',\n",
              " 'norman',\n",
              " 'notch',\n",
              " 'note',\n",
              " 'noted',\n",
              " 'number',\n",
              " 'numerous',\n",
              " 'oblique',\n",
              " 'obscure',\n",
              " 'obscured',\n",
              " 'obscures',\n",
              " 'obscuring',\n",
              " 'obtained',\n",
              " 'obvious',\n",
              " 'october',\n",
              " 'offset',\n",
              " 'old',\n",
              " 'olecranon',\n",
              " 'ongoing',\n",
              " 'open',\n",
              " 'operative',\n",
              " 'optimized',\n",
              " 'order',\n",
              " 'ordered',\n",
              " 'oriented',\n",
              " 'orif',\n",
              " 'origin',\n",
              " 'original',\n",
              " 'orthogonal',\n",
              " 'osborne',\n",
              " 'osseous',\n",
              " 'ossicle',\n",
              " 'ossicles',\n",
              " 'ossific',\n",
              " 'osteoarthritic',\n",
              " 'osteoarthrosis',\n",
              " 'osteonecrosis',\n",
              " 'osteopenia',\n",
              " 'osteopenic',\n",
              " 'osteophyte',\n",
              " 'osteophytes',\n",
              " 'osteophytosis',\n",
              " 'osteotomy',\n",
              " 'otherwise',\n",
              " 'outs',\n",
              " 'outside',\n",
              " 'overall',\n",
              " 'overlap',\n",
              " 'overlapping',\n",
              " 'overlying',\n",
              " 'override',\n",
              " 'overriding',\n",
              " 'pa',\n",
              " 'pacs',\n",
              " 'pads',\n",
              " 'pain',\n",
              " 'palmar',\n",
              " 'paris',\n",
              " 'part',\n",
              " 'partial',\n",
              " 'partially',\n",
              " 'particularly',\n",
              " 'partly',\n",
              " 'pass',\n",
              " 'passenger',\n",
              " 'passes',\n",
              " 'pathology',\n",
              " 'pathria',\n",
              " 'patient',\n",
              " 'pattern',\n",
              " 'peer',\n",
              " 'penticuff',\n",
              " 'per',\n",
              " 'percutaneous',\n",
              " 'performed',\n",
              " 'perihardware',\n",
              " 'perilunate',\n",
              " 'periosteal',\n",
              " 'persistent',\n",
              " 'petechial',\n",
              " 'phalangeal',\n",
              " 'phalanges',\n",
              " 'phalanx',\n",
              " 'physician',\n",
              " 'physiologic',\n",
              " 'physis',\n",
              " 'pieces',\n",
              " 'pin',\n",
              " 'pip',\n",
              " 'pisiform',\n",
              " 'place',\n",
              " 'placed',\n",
              " 'placement',\n",
              " 'plain',\n",
              " 'plane',\n",
              " 'planes',\n",
              " 'planning',\n",
              " 'plaster',\n",
              " 'plate',\n",
              " 'plating',\n",
              " 'please',\n",
              " 'plus',\n",
              " 'point',\n",
              " 'pole',\n",
              " 'polyarticular',\n",
              " 'poorly',\n",
              " 'portion',\n",
              " 'portions',\n",
              " 'positive',\n",
              " 'possibility',\n",
              " 'possible',\n",
              " 'possibly',\n",
              " 'post',\n",
              " 'posterior',\n",
              " 'posteriorly',\n",
              " 'posterolaterally',\n",
              " 'postreduction',\n",
              " 'postsurgical',\n",
              " 'posttraumatic',\n",
              " 'potential',\n",
              " 'practice',\n",
              " 'pre',\n",
              " 'predominant',\n",
              " 'predominantly',\n",
              " 'predominately',\n",
              " 'preferential',\n",
              " 'preliminary',\n",
              " 'preoperative',\n",
              " 'presence',\n",
              " 'present',\n",
              " 'preserved',\n",
              " 'presumably',\n",
              " 'presumed',\n",
              " 'previous',\n",
              " 'previously',\n",
              " 'principal',\n",
              " 'pringle',\n",
              " 'prior',\n",
              " 'probable',\n",
              " 'probably',\n",
              " 'process',\n",
              " 'processed',\n",
              " 'processes',\n",
              " 'processing',\n",
              " 'products',\n",
              " 'profundus',\n",
              " 'progressive',\n",
              " 'projecting',\n",
              " 'projection',\n",
              " 'projections',\n",
              " 'projects',\n",
              " 'prominent',\n",
              " 'pronator',\n",
              " 'pronounced',\n",
              " 'protocol',\n",
              " 'provided',\n",
              " 'provider',\n",
              " 'proximal',\n",
              " 'proximally',\n",
              " 'punctate',\n",
              " 'quadratus',\n",
              " 'question',\n",
              " 'questionable',\n",
              " 'quite',\n",
              " 'radial',\n",
              " 'radialis',\n",
              " 'radially',\n",
              " 'radiation',\n",
              " 'radii',\n",
              " 'radiocapitellar',\n",
              " 'radiocarpal',\n",
              " 'radiograph',\n",
              " 'radiographs',\n",
              " 'radiologist',\n",
              " 'radiopaque',\n",
              " 'radioscaphoid',\n",
              " 'radioulnar',\n",
              " 'radius',\n",
              " 'raising',\n",
              " 'randall',\n",
              " 'range',\n",
              " ...]"
            ]
          },
          "execution_count": 34,
          "metadata": {},
          "output_type": "execute_result"
        }
      ],
      "source": [
        "list(df.columns)"
      ]
    },
    {
      "cell_type": "code",
      "execution_count": null,
      "id": "feaab124",
      "metadata": {
        "id": "feaab124"
      },
      "outputs": [],
      "source": [
        "X = df.iloc[:, : -2]"
      ]
    },
    {
      "cell_type": "code",
      "execution_count": null,
      "id": "c5673c64",
      "metadata": {
        "id": "c5673c64",
        "outputId": "72ae7aaf-1201-444f-8ac0-ac9e8ee8ca08"
      },
      "outputs": [
        {
          "data": {
            "text/html": [
              "<div>\n",
              "<style scoped>\n",
              "    .dataframe tbody tr th:only-of-type {\n",
              "        vertical-align: middle;\n",
              "    }\n",
              "\n",
              "    .dataframe tbody tr th {\n",
              "        vertical-align: top;\n",
              "    }\n",
              "\n",
              "    .dataframe thead th {\n",
              "        text-align: right;\n",
              "    }\n",
              "</style>\n",
              "<table border=\"1\" class=\"dataframe\">\n",
              "  <thead>\n",
              "    <tr style=\"text-align: right;\">\n",
              "      <th></th>\n",
              "      <th>Age</th>\n",
              "      <th>weight</th>\n",
              "      <th>Male</th>\n",
              "      <th>SchedSkinMins</th>\n",
              "      <th>scheduled_case_duration</th>\n",
              "      <th>ABRAMS, REID ALLEN</th>\n",
              "      <th>HENTZEN, ERIC RICHARD</th>\n",
              "      <th>LEEK, BRYAN TERRY</th>\n",
              "      <th>MEUNIER, MATTHEW JOHN</th>\n",
              "      <th>RECHNIC, MARK</th>\n",
              "      <th>...</th>\n",
              "      <th>with1</th>\n",
              "      <th>within</th>\n",
              "      <th>without</th>\n",
              "      <th>wood</th>\n",
              "      <th>work</th>\n",
              "      <th>workstation</th>\n",
              "      <th>worse</th>\n",
              "      <th>worst</th>\n",
              "      <th>would</th>\n",
              "      <th>wrist</th>\n",
              "    </tr>\n",
              "  </thead>\n",
              "  <tbody>\n",
              "    <tr>\n",
              "      <th>0</th>\n",
              "      <td>42</td>\n",
              "      <td>2220.8</td>\n",
              "      <td>0</td>\n",
              "      <td>90</td>\n",
              "      <td>115</td>\n",
              "      <td>0</td>\n",
              "      <td>0</td>\n",
              "      <td>0</td>\n",
              "      <td>1</td>\n",
              "      <td>0</td>\n",
              "      <td>...</td>\n",
              "      <td>0</td>\n",
              "      <td>1</td>\n",
              "      <td>0</td>\n",
              "      <td>0</td>\n",
              "      <td>0</td>\n",
              "      <td>0</td>\n",
              "      <td>0</td>\n",
              "      <td>0</td>\n",
              "      <td>0</td>\n",
              "      <td>2</td>\n",
              "    </tr>\n",
              "    <tr>\n",
              "      <th>1</th>\n",
              "      <td>38</td>\n",
              "      <td>3035.2</td>\n",
              "      <td>0</td>\n",
              "      <td>90</td>\n",
              "      <td>90</td>\n",
              "      <td>0</td>\n",
              "      <td>0</td>\n",
              "      <td>0</td>\n",
              "      <td>1</td>\n",
              "      <td>0</td>\n",
              "      <td>...</td>\n",
              "      <td>0</td>\n",
              "      <td>0</td>\n",
              "      <td>0</td>\n",
              "      <td>0</td>\n",
              "      <td>0</td>\n",
              "      <td>0</td>\n",
              "      <td>0</td>\n",
              "      <td>0</td>\n",
              "      <td>0</td>\n",
              "      <td>2</td>\n",
              "    </tr>\n",
              "    <tr>\n",
              "      <th>2</th>\n",
              "      <td>61</td>\n",
              "      <td>3556.8</td>\n",
              "      <td>1</td>\n",
              "      <td>65</td>\n",
              "      <td>95</td>\n",
              "      <td>0</td>\n",
              "      <td>0</td>\n",
              "      <td>1</td>\n",
              "      <td>0</td>\n",
              "      <td>0</td>\n",
              "      <td>...</td>\n",
              "      <td>0</td>\n",
              "      <td>0</td>\n",
              "      <td>0</td>\n",
              "      <td>0</td>\n",
              "      <td>0</td>\n",
              "      <td>0</td>\n",
              "      <td>0</td>\n",
              "      <td>0</td>\n",
              "      <td>0</td>\n",
              "      <td>3</td>\n",
              "    </tr>\n",
              "    <tr>\n",
              "      <th>3</th>\n",
              "      <td>57</td>\n",
              "      <td>2681.6</td>\n",
              "      <td>0</td>\n",
              "      <td>60</td>\n",
              "      <td>60</td>\n",
              "      <td>0</td>\n",
              "      <td>0</td>\n",
              "      <td>0</td>\n",
              "      <td>1</td>\n",
              "      <td>0</td>\n",
              "      <td>...</td>\n",
              "      <td>0</td>\n",
              "      <td>0</td>\n",
              "      <td>0</td>\n",
              "      <td>0</td>\n",
              "      <td>0</td>\n",
              "      <td>0</td>\n",
              "      <td>0</td>\n",
              "      <td>0</td>\n",
              "      <td>0</td>\n",
              "      <td>2</td>\n",
              "    </tr>\n",
              "    <tr>\n",
              "      <th>4</th>\n",
              "      <td>55</td>\n",
              "      <td>2625.6</td>\n",
              "      <td>0</td>\n",
              "      <td>120</td>\n",
              "      <td>120</td>\n",
              "      <td>0</td>\n",
              "      <td>0</td>\n",
              "      <td>0</td>\n",
              "      <td>1</td>\n",
              "      <td>0</td>\n",
              "      <td>...</td>\n",
              "      <td>0</td>\n",
              "      <td>1</td>\n",
              "      <td>0</td>\n",
              "      <td>0</td>\n",
              "      <td>0</td>\n",
              "      <td>0</td>\n",
              "      <td>0</td>\n",
              "      <td>1</td>\n",
              "      <td>0</td>\n",
              "      <td>3</td>\n",
              "    </tr>\n",
              "    <tr>\n",
              "      <th>...</th>\n",
              "      <td>...</td>\n",
              "      <td>...</td>\n",
              "      <td>...</td>\n",
              "      <td>...</td>\n",
              "      <td>...</td>\n",
              "      <td>...</td>\n",
              "      <td>...</td>\n",
              "      <td>...</td>\n",
              "      <td>...</td>\n",
              "      <td>...</td>\n",
              "      <td>...</td>\n",
              "      <td>...</td>\n",
              "      <td>...</td>\n",
              "      <td>...</td>\n",
              "      <td>...</td>\n",
              "      <td>...</td>\n",
              "      <td>...</td>\n",
              "      <td>...</td>\n",
              "      <td>...</td>\n",
              "      <td>...</td>\n",
              "      <td>...</td>\n",
              "    </tr>\n",
              "    <tr>\n",
              "      <th>140</th>\n",
              "      <td>40</td>\n",
              "      <td>3488.0</td>\n",
              "      <td>1</td>\n",
              "      <td>60</td>\n",
              "      <td>90</td>\n",
              "      <td>0</td>\n",
              "      <td>0</td>\n",
              "      <td>0</td>\n",
              "      <td>1</td>\n",
              "      <td>0</td>\n",
              "      <td>...</td>\n",
              "      <td>0</td>\n",
              "      <td>0</td>\n",
              "      <td>0</td>\n",
              "      <td>0</td>\n",
              "      <td>0</td>\n",
              "      <td>0</td>\n",
              "      <td>0</td>\n",
              "      <td>0</td>\n",
              "      <td>0</td>\n",
              "      <td>3</td>\n",
              "    </tr>\n",
              "    <tr>\n",
              "      <th>141</th>\n",
              "      <td>42</td>\n",
              "      <td>3244.8</td>\n",
              "      <td>1</td>\n",
              "      <td>120</td>\n",
              "      <td>120</td>\n",
              "      <td>1</td>\n",
              "      <td>0</td>\n",
              "      <td>0</td>\n",
              "      <td>0</td>\n",
              "      <td>0</td>\n",
              "      <td>...</td>\n",
              "      <td>0</td>\n",
              "      <td>0</td>\n",
              "      <td>0</td>\n",
              "      <td>0</td>\n",
              "      <td>0</td>\n",
              "      <td>0</td>\n",
              "      <td>0</td>\n",
              "      <td>0</td>\n",
              "      <td>0</td>\n",
              "      <td>0</td>\n",
              "    </tr>\n",
              "    <tr>\n",
              "      <th>142</th>\n",
              "      <td>41</td>\n",
              "      <td>3577.6</td>\n",
              "      <td>1</td>\n",
              "      <td>85</td>\n",
              "      <td>85</td>\n",
              "      <td>1</td>\n",
              "      <td>0</td>\n",
              "      <td>0</td>\n",
              "      <td>0</td>\n",
              "      <td>0</td>\n",
              "      <td>...</td>\n",
              "      <td>0</td>\n",
              "      <td>0</td>\n",
              "      <td>0</td>\n",
              "      <td>0</td>\n",
              "      <td>0</td>\n",
              "      <td>0</td>\n",
              "      <td>0</td>\n",
              "      <td>0</td>\n",
              "      <td>0</td>\n",
              "      <td>3</td>\n",
              "    </tr>\n",
              "    <tr>\n",
              "      <th>143</th>\n",
              "      <td>64</td>\n",
              "      <td>2281.6</td>\n",
              "      <td>0</td>\n",
              "      <td>120</td>\n",
              "      <td>120</td>\n",
              "      <td>0</td>\n",
              "      <td>0</td>\n",
              "      <td>0</td>\n",
              "      <td>1</td>\n",
              "      <td>0</td>\n",
              "      <td>...</td>\n",
              "      <td>0</td>\n",
              "      <td>0</td>\n",
              "      <td>0</td>\n",
              "      <td>0</td>\n",
              "      <td>0</td>\n",
              "      <td>0</td>\n",
              "      <td>0</td>\n",
              "      <td>0</td>\n",
              "      <td>0</td>\n",
              "      <td>2</td>\n",
              "    </tr>\n",
              "    <tr>\n",
              "      <th>144</th>\n",
              "      <td>51</td>\n",
              "      <td>2368.0</td>\n",
              "      <td>0</td>\n",
              "      <td>150</td>\n",
              "      <td>175</td>\n",
              "      <td>1</td>\n",
              "      <td>0</td>\n",
              "      <td>0</td>\n",
              "      <td>0</td>\n",
              "      <td>0</td>\n",
              "      <td>...</td>\n",
              "      <td>0</td>\n",
              "      <td>2</td>\n",
              "      <td>1</td>\n",
              "      <td>0</td>\n",
              "      <td>0</td>\n",
              "      <td>0</td>\n",
              "      <td>0</td>\n",
              "      <td>0</td>\n",
              "      <td>0</td>\n",
              "      <td>3</td>\n",
              "    </tr>\n",
              "  </tbody>\n",
              "</table>\n",
              "<p>145 rows × 1349 columns</p>\n",
              "</div>"
            ],
            "text/plain": [
              "     Age  weight  Male  SchedSkinMins  scheduled_case_duration  \\\n",
              "0     42  2220.8     0             90                      115   \n",
              "1     38  3035.2     0             90                       90   \n",
              "2     61  3556.8     1             65                       95   \n",
              "3     57  2681.6     0             60                       60   \n",
              "4     55  2625.6     0            120                      120   \n",
              "..   ...     ...   ...            ...                      ...   \n",
              "140   40  3488.0     1             60                       90   \n",
              "141   42  3244.8     1            120                      120   \n",
              "142   41  3577.6     1             85                       85   \n",
              "143   64  2281.6     0            120                      120   \n",
              "144   51  2368.0     0            150                      175   \n",
              "\n",
              "     ABRAMS, REID ALLEN  HENTZEN, ERIC RICHARD  LEEK, BRYAN TERRY  \\\n",
              "0                     0                      0                  0   \n",
              "1                     0                      0                  0   \n",
              "2                     0                      0                  1   \n",
              "3                     0                      0                  0   \n",
              "4                     0                      0                  0   \n",
              "..                  ...                    ...                ...   \n",
              "140                   0                      0                  0   \n",
              "141                   1                      0                  0   \n",
              "142                   1                      0                  0   \n",
              "143                   0                      0                  0   \n",
              "144                   1                      0                  0   \n",
              "\n",
              "     MEUNIER, MATTHEW JOHN  RECHNIC, MARK  ...  with1  within  without  wood  \\\n",
              "0                        1              0  ...      0       1        0     0   \n",
              "1                        1              0  ...      0       0        0     0   \n",
              "2                        0              0  ...      0       0        0     0   \n",
              "3                        1              0  ...      0       0        0     0   \n",
              "4                        1              0  ...      0       1        0     0   \n",
              "..                     ...            ...  ...    ...     ...      ...   ...   \n",
              "140                      1              0  ...      0       0        0     0   \n",
              "141                      0              0  ...      0       0        0     0   \n",
              "142                      0              0  ...      0       0        0     0   \n",
              "143                      1              0  ...      0       0        0     0   \n",
              "144                      0              0  ...      0       2        1     0   \n",
              "\n",
              "     work  workstation  worse  worst  would  wrist  \n",
              "0       0            0      0      0      0      2  \n",
              "1       0            0      0      0      0      2  \n",
              "2       0            0      0      0      0      3  \n",
              "3       0            0      0      0      0      2  \n",
              "4       0            0      0      1      0      3  \n",
              "..    ...          ...    ...    ...    ...    ...  \n",
              "140     0            0      0      0      0      3  \n",
              "141     0            0      0      0      0      0  \n",
              "142     0            0      0      0      0      3  \n",
              "143     0            0      0      0      0      2  \n",
              "144     0            0      0      0      0      3  \n",
              "\n",
              "[145 rows x 1349 columns]"
            ]
          },
          "execution_count": 36,
          "metadata": {},
          "output_type": "execute_result"
        }
      ],
      "source": [
        "X"
      ]
    },
    {
      "cell_type": "code",
      "execution_count": null,
      "id": "cfa7675b",
      "metadata": {
        "id": "cfa7675b"
      },
      "outputs": [],
      "source": [
        "Y = df['actual_case_duration']"
      ]
    },
    {
      "cell_type": "code",
      "execution_count": null,
      "id": "8e1e612a",
      "metadata": {
        "id": "8e1e612a",
        "outputId": "e09009f6-a4f0-4806-d353-d64fb4d5e926"
      },
      "outputs": [
        {
          "data": {
            "text/plain": [
              "0       69\n",
              "1      110\n",
              "2      103\n",
              "3       70\n",
              "4       90\n",
              "      ... \n",
              "140     76\n",
              "141    162\n",
              "142    111\n",
              "143    102\n",
              "144    233\n",
              "Name: actual_case_duration, Length: 145, dtype: int64"
            ]
          },
          "execution_count": 38,
          "metadata": {},
          "output_type": "execute_result"
        }
      ],
      "source": [
        "Y"
      ]
    },
    {
      "cell_type": "code",
      "execution_count": null,
      "id": "21b5b085",
      "metadata": {
        "id": "21b5b085"
      },
      "outputs": [],
      "source": [
        "df_test = pd.read_csv('case_testing.csv')"
      ]
    },
    {
      "cell_type": "code",
      "execution_count": null,
      "id": "12e85310",
      "metadata": {
        "scrolled": true,
        "id": "12e85310"
      },
    {
      "cell_type": "code",
      "execution_count": null,
      "id": "f4b9bdfb",
      "metadata": {
        "id": "f4b9bdfb"
      },
      "outputs": [],
      "source": [
        "X_test = df_test.iloc[:, 1: -2]"
      ]
    },
    {
      "cell_type": "code",
      "execution_count": null,
      "id": "6642140e",
      "metadata": {
        "scrolled": true,
        "id": "6642140e",
        "outputId": "069ab5a9-6c55-4885-ee66-7dfc0780b8bf"
      },
      "outputs": [
        {
          "data": {
            "text/html": [
              "<div>\n",
              "<style scoped>\n",
              "    .dataframe tbody tr th:only-of-type {\n",
              "        vertical-align: middle;\n",
              "    }\n",
              "\n",
              "    .dataframe tbody tr th {\n",
              "        vertical-align: top;\n",
              "    }\n",
              "\n",
              "    .dataframe thead th {\n",
              "        text-align: right;\n",
              "    }\n",
              "</style>\n",
              "<table border=\"1\" class=\"dataframe\">\n",
              "  <thead>\n",
              "    <tr style=\"text-align: right;\">\n",
              "      <th></th>\n",
              "      <th>Age</th>\n",
              "      <th>weight</th>\n",
              "      <th>Male</th>\n",
              "      <th>SchedSkinMins</th>\n",
              "      <th>scheduled_case_duration</th>\n",
              "      <th>ABRAMS, REID ALLEN</th>\n",
              "      <th>HENTZEN, ERIC RICHARD</th>\n",
              "      <th>LEEK, BRYAN TERRY</th>\n",
              "      <th>MEUNIER, MATTHEW JOHN</th>\n",
              "      <th>RECHNIC, MARK</th>\n",
              "      <th>...</th>\n",
              "      <th>with1</th>\n",
              "      <th>within</th>\n",
              "      <th>without</th>\n",
              "      <th>wood</th>\n",
              "      <th>work</th>\n",
              "      <th>workstation</th>\n",
              "      <th>worse</th>\n",
              "      <th>worst</th>\n",
              "      <th>would</th>\n",
              "      <th>wrist</th>\n",
              "    </tr>\n",
              "  </thead>\n",
              "  <tbody>\n",
              "    <tr>\n",
              "      <th>0</th>\n",
              "      <td>24</td>\n",
              "      <td>2542.40</td>\n",
              "      <td>1</td>\n",
              "      <td>95</td>\n",
              "      <td>95</td>\n",
              "      <td>1</td>\n",
              "      <td>0</td>\n",
              "      <td>0</td>\n",
              "      <td>0</td>\n",
              "      <td>0</td>\n",
              "      <td>...</td>\n",
              "      <td>0</td>\n",
              "      <td>0</td>\n",
              "      <td>1</td>\n",
              "      <td>0</td>\n",
              "      <td>0</td>\n",
              "      <td>0</td>\n",
              "      <td>0</td>\n",
              "      <td>0</td>\n",
              "      <td>0</td>\n",
              "      <td>2</td>\n",
              "    </tr>\n",
              "    <tr>\n",
              "      <th>1</th>\n",
              "      <td>38</td>\n",
              "      <td>3062.40</td>\n",
              "      <td>1</td>\n",
              "      <td>90</td>\n",
              "      <td>90</td>\n",
              "      <td>1</td>\n",
              "      <td>0</td>\n",
              "      <td>0</td>\n",
              "      <td>0</td>\n",
              "      <td>0</td>\n",
              "      <td>...</td>\n",
              "      <td>0</td>\n",
              "      <td>1</td>\n",
              "      <td>0</td>\n",
              "      <td>0</td>\n",
              "      <td>0</td>\n",
              "      <td>0</td>\n",
              "      <td>0</td>\n",
              "      <td>0</td>\n",
              "      <td>0</td>\n",
              "      <td>4</td>\n",
              "    </tr>\n",
              "    <tr>\n",
              "      <th>2</th>\n",
              "      <td>58</td>\n",
              "      <td>3041.60</td>\n",
              "      <td>1</td>\n",
              "      <td>75</td>\n",
              "      <td>95</td>\n",
              "      <td>1</td>\n",
              "      <td>0</td>\n",
              "      <td>0</td>\n",
              "      <td>0</td>\n",
              "      <td>0</td>\n",
              "      <td>...</td>\n",
              "      <td>0</td>\n",
              "      <td>0</td>\n",
              "      <td>0</td>\n",
              "      <td>0</td>\n",
              "      <td>0</td>\n",
              "      <td>0</td>\n",
              "      <td>0</td>\n",
              "      <td>0</td>\n",
              "      <td>0</td>\n",
              "      <td>4</td>\n",
              "    </tr>\n",
              "    <tr>\n",
              "      <th>3</th>\n",
              "      <td>29</td>\n",
              "      <td>2244.80</td>\n",
              "      <td>0</td>\n",
              "      <td>60</td>\n",
              "      <td>60</td>\n",
              "      <td>0</td>\n",
              "      <td>0</td>\n",
              "      <td>0</td>\n",
              "      <td>1</td>\n",
              "      <td>0</td>\n",
              "      <td>...</td>\n",
              "      <td>0</td>\n",
              "      <td>0</td>\n",
              "      <td>0</td>\n",
              "      <td>0</td>\n",
              "      <td>0</td>\n",
              "      <td>0</td>\n",
              "      <td>0</td>\n",
              "      <td>0</td>\n",
              "      <td>0</td>\n",
              "      <td>3</td>\n",
              "    </tr>\n",
              "    <tr>\n",
              "      <th>4</th>\n",
              "      <td>65</td>\n",
              "      <td>3800.00</td>\n",
              "      <td>0</td>\n",
              "      <td>60</td>\n",
              "      <td>60</td>\n",
              "      <td>0</td>\n",
              "      <td>0</td>\n",
              "      <td>0</td>\n",
              "      <td>1</td>\n",
              "      <td>0</td>\n",
              "      <td>...</td>\n",
              "      <td>0</td>\n",
              "      <td>0</td>\n",
              "      <td>1</td>\n",
              "      <td>0</td>\n",
              "      <td>0</td>\n",
              "      <td>0</td>\n",
              "      <td>0</td>\n",
              "      <td>0</td>\n",
              "      <td>0</td>\n",
              "      <td>4</td>\n",
              "    </tr>\n",
              "    <tr>\n",
              "      <th>5</th>\n",
              "      <td>57</td>\n",
              "      <td>3384.00</td>\n",
              "      <td>1</td>\n",
              "      <td>60</td>\n",
              "      <td>90</td>\n",
              "      <td>0</td>\n",
              "      <td>0</td>\n",
              "      <td>0</td>\n",
              "      <td>1</td>\n",
              "      <td>0</td>\n",
              "      <td>...</td>\n",
              "      <td>0</td>\n",
              "      <td>0</td>\n",
              "      <td>1</td>\n",
              "      <td>0</td>\n",
              "      <td>0</td>\n",
              "      <td>0</td>\n",
              "      <td>0</td>\n",
              "      <td>0</td>\n",
              "      <td>0</td>\n",
              "      <td>2</td>\n",
              "    </tr>\n",
              "    <tr>\n",
              "      <th>6</th>\n",
              "      <td>78</td>\n",
              "      <td>2560.00</td>\n",
              "      <td>0</td>\n",
              "      <td>85</td>\n",
              "      <td>85</td>\n",
              "      <td>1</td>\n",
              "      <td>0</td>\n",
              "      <td>0</td>\n",
              "      <td>0</td>\n",
              "      <td>0</td>\n",
              "      <td>...</td>\n",
              "      <td>0</td>\n",
              "      <td>2</td>\n",
              "      <td>6</td>\n",
              "      <td>0</td>\n",
              "      <td>0</td>\n",
              "      <td>0</td>\n",
              "      <td>0</td>\n",
              "      <td>0</td>\n",
              "      <td>0</td>\n",
              "      <td>3</td>\n",
              "    </tr>\n",
              "    <tr>\n",
              "      <th>7</th>\n",
              "      <td>23</td>\n",
              "      <td>2000.00</td>\n",
              "      <td>0</td>\n",
              "      <td>55</td>\n",
              "      <td>80</td>\n",
              "      <td>0</td>\n",
              "      <td>0</td>\n",
              "      <td>0</td>\n",
              "      <td>1</td>\n",
              "      <td>0</td>\n",
              "      <td>...</td>\n",
              "      <td>0</td>\n",
              "      <td>0</td>\n",
              "      <td>0</td>\n",
              "      <td>0</td>\n",
              "      <td>0</td>\n",
              "      <td>0</td>\n",
              "      <td>0</td>\n",
              "      <td>0</td>\n",
              "      <td>0</td>\n",
              "      <td>4</td>\n",
              "    </tr>\n",
              "    <tr>\n",
              "      <th>8</th>\n",
              "      <td>25</td>\n",
              "      <td>3433.60</td>\n",
              "      <td>0</td>\n",
              "      <td>120</td>\n",
              "      <td>145</td>\n",
              "      <td>1</td>\n",
              "      <td>0</td>\n",
              "      <td>0</td>\n",
              "      <td>0</td>\n",
              "      <td>0</td>\n",
              "      <td>...</td>\n",
              "      <td>0</td>\n",
              "      <td>0</td>\n",
              "      <td>1</td>\n",
              "      <td>0</td>\n",
              "      <td>0</td>\n",
              "      <td>0</td>\n",
              "      <td>0</td>\n",
              "      <td>0</td>\n",
              "      <td>0</td>\n",
              "      <td>2</td>\n",
              "    </tr>\n",
              "    <tr>\n",
              "      <th>9</th>\n",
              "      <td>60</td>\n",
              "      <td>2619.20</td>\n",
              "      <td>0</td>\n",
              "      <td>75</td>\n",
              "      <td>75</td>\n",
              "      <td>1</td>\n",
              "      <td>0</td>\n",
              "      <td>0</td>\n",
              "      <td>0</td>\n",
              "      <td>0</td>\n",
              "      <td>...</td>\n",
              "      <td>0</td>\n",
              "      <td>0</td>\n",
              "      <td>0</td>\n",
              "      <td>0</td>\n",
              "      <td>0</td>\n",
              "      <td>0</td>\n",
              "      <td>0</td>\n",
              "      <td>0</td>\n",
              "      <td>0</td>\n",
              "      <td>2</td>\n",
              "    </tr>\n",
              "    <tr>\n",
              "      <th>10</th>\n",
              "      <td>47</td>\n",
              "      <td>2198.40</td>\n",
              "      <td>0</td>\n",
              "      <td>60</td>\n",
              "      <td>90</td>\n",
              "      <td>0</td>\n",
              "      <td>0</td>\n",
              "      <td>0</td>\n",
              "      <td>1</td>\n",
              "      <td>0</td>\n",
              "      <td>...</td>\n",
              "      <td>0</td>\n",
              "      <td>0</td>\n",
              "      <td>0</td>\n",
              "      <td>0</td>\n",
              "      <td>0</td>\n",
              "      <td>0</td>\n",
              "      <td>0</td>\n",
              "      <td>0</td>\n",
              "      <td>0</td>\n",
              "      <td>2</td>\n",
              "    </tr>\n",
              "    <tr>\n",
              "      <th>12</th>\n",
              "      <td>59</td>\n",
              "      <td>2644.80</td>\n",
              "      <td>0</td>\n",
              "      <td>60</td>\n",
              "      <td>60</td>\n",
              "      <td>0</td>\n",
              "      <td>0</td>\n",
              "      <td>0</td>\n",
              "      <td>1</td>\n",
              "      <td>0</td>\n",
              "      <td>...</td>\n",
              "      <td>0</td>\n",
              "      <td>0</td>\n",
              "      <td>0</td>\n",
              "      <td>0</td>\n",
              "      <td>0</td>\n",
              "      <td>0</td>\n",
              "      <td>0</td>\n",
              "      <td>0</td>\n",
              "      <td>0</td>\n",
              "      <td>3</td>\n",
              "    </tr>\n",
              "    <tr>\n",
              "      <th>13</th>\n",
              "      <td>60</td>\n",
              "      <td>2048.00</td>\n",
              "      <td>0</td>\n",
              "      <td>80</td>\n",
              "      <td>105</td>\n",
              "      <td>1</td>\n",
              "      <td>0</td>\n",
              "      <td>0</td>\n",
              "      <td>0</td>\n",
              "      <td>0</td>\n",
              "      <td>...</td>\n",
              "      <td>0</td>\n",
              "      <td>2</td>\n",
              "      <td>0</td>\n",
              "      <td>0</td>\n",
              "      <td>0</td>\n",
              "      <td>0</td>\n",
              "      <td>0</td>\n",
              "      <td>0</td>\n",
              "      <td>0</td>\n",
              "      <td>3</td>\n",
              "    </tr>\n",
              "    <tr>\n",
              "      <th>14</th>\n",
              "      <td>40</td>\n",
              "      <td>2652.80</td>\n",
              "      <td>1</td>\n",
              "      <td>115</td>\n",
              "      <td>115</td>\n",
              "      <td>0</td>\n",
              "      <td>1</td>\n",
              "      <td>0</td>\n",
              "      <td>0</td>\n",
              "      <td>0</td>\n",
              "      <td>...</td>\n",
              "      <td>0</td>\n",
              "      <td>0</td>\n",
              "      <td>1</td>\n",
              "      <td>0</td>\n",
              "      <td>0</td>\n",
              "      <td>0</td>\n",
              "      <td>0</td>\n",
              "      <td>0</td>\n",
              "      <td>0</td>\n",
              "      <td>2</td>\n",
              "    </tr>\n",
              "    <tr>\n",
              "      <th>15</th>\n",
              "      <td>60</td>\n",
              "      <td>3619.07</td>\n",
              "      <td>0</td>\n",
              "      <td>90</td>\n",
              "      <td>90</td>\n",
              "      <td>1</td>\n",
              "      <td>0</td>\n",
              "      <td>0</td>\n",
              "      <td>0</td>\n",
              "      <td>0</td>\n",
              "      <td>...</td>\n",
              "      <td>0</td>\n",
              "      <td>0</td>\n",
              "      <td>0</td>\n",
              "      <td>0</td>\n",
              "      <td>0</td>\n",
              "      <td>0</td>\n",
              "      <td>0</td>\n",
              "      <td>0</td>\n",
              "      <td>0</td>\n",
              "      <td>3</td>\n",
              "    </tr>\n",
              "    <tr>\n",
              "      <th>16</th>\n",
              "      <td>71</td>\n",
              "      <td>2400.00</td>\n",
              "      <td>0</td>\n",
              "      <td>85</td>\n",
              "      <td>85</td>\n",
              "      <td>1</td>\n",
              "      <td>0</td>\n",
              "      <td>0</td>\n",
              "      <td>0</td>\n",
              "      <td>0</td>\n",
              "      <td>...</td>\n",
              "      <td>0</td>\n",
              "      <td>0</td>\n",
              "      <td>0</td>\n",
              "      <td>0</td>\n",
              "      <td>0</td>\n",
              "      <td>0</td>\n",
              "      <td>0</td>\n",
              "      <td>0</td>\n",
              "      <td>0</td>\n",
              "      <td>2</td>\n",
              "    </tr>\n",
              "    <tr>\n",
              "      <th>17</th>\n",
              "      <td>49</td>\n",
              "      <td>4160.00</td>\n",
              "      <td>1</td>\n",
              "      <td>75</td>\n",
              "      <td>75</td>\n",
              "      <td>1</td>\n",
              "      <td>0</td>\n",
              "      <td>0</td>\n",
              "      <td>0</td>\n",
              "      <td>0</td>\n",
              "      <td>...</td>\n",
              "      <td>0</td>\n",
              "      <td>0</td>\n",
              "      <td>0</td>\n",
              "      <td>0</td>\n",
              "      <td>0</td>\n",
              "      <td>0</td>\n",
              "      <td>0</td>\n",
              "      <td>0</td>\n",
              "      <td>0</td>\n",
              "      <td>2</td>\n",
              "    </tr>\n",
              "    <tr>\n",
              "      <th>18</th>\n",
              "      <td>29</td>\n",
              "      <td>2000.00</td>\n",
              "      <td>0</td>\n",
              "      <td>85</td>\n",
              "      <td>110</td>\n",
              "      <td>0</td>\n",
              "      <td>0</td>\n",
              "      <td>0</td>\n",
              "      <td>1</td>\n",
              "      <td>0</td>\n",
              "      <td>...</td>\n",
              "      <td>0</td>\n",
              "      <td>0</td>\n",
              "      <td>0</td>\n",
              "      <td>0</td>\n",
              "      <td>0</td>\n",
              "      <td>0</td>\n",
              "      <td>0</td>\n",
              "      <td>0</td>\n",
              "      <td>0</td>\n",
              "      <td>5</td>\n",
              "    </tr>\n",
              "    <tr>\n",
              "      <th>19</th>\n",
              "      <td>54</td>\n",
              "      <td>2067.20</td>\n",
              "      <td>0</td>\n",
              "      <td>85</td>\n",
              "      <td>85</td>\n",
              "      <td>1</td>\n",
              "      <td>0</td>\n",
              "      <td>0</td>\n",
              "      <td>0</td>\n",
              "      <td>0</td>\n",
              "      <td>...</td>\n",
              "      <td>0</td>\n",
              "      <td>0</td>\n",
              "      <td>0</td>\n",
              "      <td>0</td>\n",
              "      <td>0</td>\n",
              "      <td>0</td>\n",
              "      <td>0</td>\n",
              "      <td>0</td>\n",
              "      <td>0</td>\n",
              "      <td>3</td>\n",
              "    </tr>\n",
              "    <tr>\n",
              "      <th>20</th>\n",
              "      <td>28</td>\n",
              "      <td>3680.00</td>\n",
              "      <td>1</td>\n",
              "      <td>90</td>\n",
              "      <td>115</td>\n",
              "      <td>0</td>\n",
              "      <td>0</td>\n",
              "      <td>0</td>\n",
              "      <td>1</td>\n",
              "      <td>0</td>\n",
              "      <td>...</td>\n",
              "      <td>0</td>\n",
              "      <td>0</td>\n",
              "      <td>0</td>\n",
              "      <td>0</td>\n",
              "      <td>0</td>\n",
              "      <td>0</td>\n",
              "      <td>0</td>\n",
              "      <td>0</td>\n",
              "      <td>0</td>\n",
              "      <td>3</td>\n",
              "    </tr>\n",
              "    <tr>\n",
              "      <th>21</th>\n",
              "      <td>77</td>\n",
              "      <td>1888.00</td>\n",
              "      <td>0</td>\n",
              "      <td>120</td>\n",
              "      <td>140</td>\n",
              "      <td>1</td>\n",
              "      <td>0</td>\n",
              "      <td>0</td>\n",
              "      <td>0</td>\n",
              "      <td>0</td>\n",
              "      <td>...</td>\n",
              "      <td>0</td>\n",
              "      <td>0</td>\n",
              "      <td>0</td>\n",
              "      <td>0</td>\n",
              "      <td>0</td>\n",
              "      <td>0</td>\n",
              "      <td>0</td>\n",
              "      <td>0</td>\n",
              "      <td>0</td>\n",
              "      <td>4</td>\n",
              "    </tr>\n",
              "    <tr>\n",
              "      <th>22</th>\n",
              "      <td>29</td>\n",
              "      <td>1900.80</td>\n",
              "      <td>0</td>\n",
              "      <td>90</td>\n",
              "      <td>90</td>\n",
              "      <td>1</td>\n",
              "      <td>0</td>\n",
              "      <td>0</td>\n",
              "      <td>0</td>\n",
              "      <td>0</td>\n",
              "      <td>...</td>\n",
              "      <td>0</td>\n",
              "      <td>0</td>\n",
              "      <td>0</td>\n",
              "      <td>0</td>\n",
              "      <td>0</td>\n",
              "      <td>0</td>\n",
              "      <td>0</td>\n",
              "      <td>0</td>\n",
              "      <td>0</td>\n",
              "      <td>2</td>\n",
              "    </tr>\n",
              "    <tr>\n",
              "      <th>23</th>\n",
              "      <td>57</td>\n",
              "      <td>2344.00</td>\n",
              "      <td>0</td>\n",
              "      <td>60</td>\n",
              "      <td>60</td>\n",
              "      <td>0</td>\n",
              "      <td>0</td>\n",
              "      <td>0</td>\n",
              "      <td>1</td>\n",
              "      <td>0</td>\n",
              "      <td>...</td>\n",
              "      <td>0</td>\n",
              "      <td>0</td>\n",
              "      <td>0</td>\n",
              "      <td>0</td>\n",
              "      <td>0</td>\n",
              "      <td>0</td>\n",
              "      <td>0</td>\n",
              "      <td>0</td>\n",
              "      <td>0</td>\n",
              "      <td>3</td>\n",
              "    </tr>\n",
              "    <tr>\n",
              "      <th>24</th>\n",
              "      <td>67</td>\n",
              "      <td>2240.00</td>\n",
              "      <td>0</td>\n",
              "      <td>90</td>\n",
              "      <td>110</td>\n",
              "      <td>1</td>\n",
              "      <td>0</td>\n",
              "      <td>0</td>\n",
              "      <td>0</td>\n",
              "      <td>0</td>\n",
              "      <td>...</td>\n",
              "      <td>0</td>\n",
              "      <td>0</td>\n",
              "      <td>0</td>\n",
              "      <td>0</td>\n",
              "      <td>0</td>\n",
              "      <td>0</td>\n",
              "      <td>0</td>\n",
              "      <td>0</td>\n",
              "      <td>0</td>\n",
              "      <td>1</td>\n",
              "    </tr>\n",
              "    <tr>\n",
              "      <th>25</th>\n",
              "      <td>67</td>\n",
              "      <td>2560.00</td>\n",
              "      <td>0</td>\n",
              "      <td>105</td>\n",
              "      <td>105</td>\n",
              "      <td>1</td>\n",
              "      <td>0</td>\n",
              "      <td>0</td>\n",
              "      <td>0</td>\n",
              "      <td>0</td>\n",
              "      <td>...</td>\n",
              "      <td>0</td>\n",
              "      <td>0</td>\n",
              "      <td>0</td>\n",
              "      <td>0</td>\n",
              "      <td>0</td>\n",
              "      <td>0</td>\n",
              "      <td>0</td>\n",
              "      <td>0</td>\n",
              "      <td>0</td>\n",
              "      <td>3</td>\n",
              "    </tr>\n",
              "    <tr>\n",
              "      <th>26</th>\n",
              "      <td>53</td>\n",
              "      <td>3020.80</td>\n",
              "      <td>1</td>\n",
              "      <td>85</td>\n",
              "      <td>85</td>\n",
              "      <td>1</td>\n",
              "      <td>0</td>\n",
              "      <td>0</td>\n",
              "      <td>0</td>\n",
              "      <td>0</td>\n",
              "      <td>...</td>\n",
              "      <td>0</td>\n",
              "      <td>0</td>\n",
              "      <td>0</td>\n",
              "      <td>0</td>\n",
              "      <td>0</td>\n",
              "      <td>0</td>\n",
              "      <td>0</td>\n",
              "      <td>0</td>\n",
              "      <td>0</td>\n",
              "      <td>1</td>\n",
              "    </tr>\n",
              "    <tr>\n",
              "      <th>27</th>\n",
              "      <td>50</td>\n",
              "      <td>3537.60</td>\n",
              "      <td>0</td>\n",
              "      <td>60</td>\n",
              "      <td>90</td>\n",
              "      <td>0</td>\n",
              "      <td>0</td>\n",
              "      <td>0</td>\n",
              "      <td>1</td>\n",
              "      <td>0</td>\n",
              "      <td>...</td>\n",
              "      <td>0</td>\n",
              "      <td>0</td>\n",
              "      <td>0</td>\n",
              "      <td>0</td>\n",
              "      <td>0</td>\n",
              "      <td>0</td>\n",
              "      <td>0</td>\n",
              "      <td>0</td>\n",
              "      <td>0</td>\n",
              "      <td>2</td>\n",
              "    </tr>\n",
              "    <tr>\n",
              "      <th>28</th>\n",
              "      <td>19</td>\n",
              "      <td>2598.40</td>\n",
              "      <td>1</td>\n",
              "      <td>60</td>\n",
              "      <td>60</td>\n",
              "      <td>0</td>\n",
              "      <td>0</td>\n",
              "      <td>0</td>\n",
              "      <td>1</td>\n",
              "      <td>0</td>\n",
              "      <td>...</td>\n",
              "      <td>0</td>\n",
              "      <td>0</td>\n",
              "      <td>0</td>\n",
              "      <td>0</td>\n",
              "      <td>0</td>\n",
              "      <td>0</td>\n",
              "      <td>0</td>\n",
              "      <td>0</td>\n",
              "      <td>0</td>\n",
              "      <td>3</td>\n",
              "    </tr>\n",
              "    <tr>\n",
              "      <th>29</th>\n",
              "      <td>56</td>\n",
              "      <td>3233.60</td>\n",
              "      <td>0</td>\n",
              "      <td>60</td>\n",
              "      <td>60</td>\n",
              "      <td>0</td>\n",
              "      <td>0</td>\n",
              "      <td>0</td>\n",
              "      <td>1</td>\n",
              "      <td>0</td>\n",
              "      <td>...</td>\n",
              "      <td>0</td>\n",
              "      <td>0</td>\n",
              "      <td>0</td>\n",
              "      <td>0</td>\n",
              "      <td>0</td>\n",
              "      <td>0</td>\n",
              "      <td>0</td>\n",
              "      <td>0</td>\n",
              "      <td>0</td>\n",
              "      <td>3</td>\n",
              "    </tr>\n",
              "    <tr>\n",
              "      <th>30</th>\n",
              "      <td>58</td>\n",
              "      <td>3052.80</td>\n",
              "      <td>0</td>\n",
              "      <td>65</td>\n",
              "      <td>65</td>\n",
              "      <td>0</td>\n",
              "      <td>0</td>\n",
              "      <td>0</td>\n",
              "      <td>1</td>\n",
              "      <td>0</td>\n",
              "      <td>...</td>\n",
              "      <td>0</td>\n",
              "      <td>0</td>\n",
              "      <td>0</td>\n",
              "      <td>0</td>\n",
              "      <td>0</td>\n",
              "      <td>0</td>\n",
              "      <td>0</td>\n",
              "      <td>0</td>\n",
              "      <td>0</td>\n",
              "      <td>2</td>\n",
              "    </tr>\n",
              "    <tr>\n",
              "      <th>32</th>\n",
              "      <td>20</td>\n",
              "      <td>2702.40</td>\n",
              "      <td>1</td>\n",
              "      <td>95</td>\n",
              "      <td>95</td>\n",
              "      <td>0</td>\n",
              "      <td>0</td>\n",
              "      <td>0</td>\n",
              "      <td>1</td>\n",
              "      <td>0</td>\n",
              "      <td>...</td>\n",
              "      <td>0</td>\n",
              "      <td>0</td>\n",
              "      <td>0</td>\n",
              "      <td>0</td>\n",
              "      <td>0</td>\n",
              "      <td>0</td>\n",
              "      <td>0</td>\n",
              "      <td>0</td>\n",
              "      <td>0</td>\n",
              "      <td>3</td>\n",
              "    </tr>\n",
              "    <tr>\n",
              "      <th>33</th>\n",
              "      <td>64</td>\n",
              "      <td>2766.40</td>\n",
              "      <td>0</td>\n",
              "      <td>100</td>\n",
              "      <td>100</td>\n",
              "      <td>0</td>\n",
              "      <td>0</td>\n",
              "      <td>0</td>\n",
              "      <td>1</td>\n",
              "      <td>0</td>\n",
              "      <td>...</td>\n",
              "      <td>0</td>\n",
              "      <td>0</td>\n",
              "      <td>0</td>\n",
              "      <td>0</td>\n",
              "      <td>0</td>\n",
              "      <td>0</td>\n",
              "      <td>0</td>\n",
              "      <td>0</td>\n",
              "      <td>0</td>\n",
              "      <td>3</td>\n",
              "    </tr>\n",
              "    <tr>\n",
              "      <th>34</th>\n",
              "      <td>62</td>\n",
              "      <td>3062.40</td>\n",
              "      <td>0</td>\n",
              "      <td>60</td>\n",
              "      <td>60</td>\n",
              "      <td>0</td>\n",
              "      <td>0</td>\n",
              "      <td>0</td>\n",
              "      <td>1</td>\n",
              "      <td>0</td>\n",
              "      <td>...</td>\n",
              "      <td>0</td>\n",
              "      <td>0</td>\n",
              "      <td>0</td>\n",
              "      <td>0</td>\n",
              "      <td>0</td>\n",
              "      <td>0</td>\n",
              "      <td>0</td>\n",
              "      <td>0</td>\n",
              "      <td>0</td>\n",
              "      <td>3</td>\n",
              "    </tr>\n",
              "    <tr>\n",
              "      <th>35</th>\n",
              "      <td>21</td>\n",
              "      <td>3672.00</td>\n",
              "      <td>1</td>\n",
              "      <td>85</td>\n",
              "      <td>85</td>\n",
              "      <td>1</td>\n",
              "      <td>0</td>\n",
              "      <td>0</td>\n",
              "      <td>0</td>\n",
              "      <td>0</td>\n",
              "      <td>...</td>\n",
              "      <td>0</td>\n",
              "      <td>0</td>\n",
              "      <td>1</td>\n",
              "      <td>0</td>\n",
              "      <td>0</td>\n",
              "      <td>1</td>\n",
              "      <td>0</td>\n",
              "      <td>0</td>\n",
              "      <td>0</td>\n",
              "      <td>1</td>\n",
              "    </tr>\n",
              "    <tr>\n",
              "      <th>36</th>\n",
              "      <td>59</td>\n",
              "      <td>3062.40</td>\n",
              "      <td>1</td>\n",
              "      <td>85</td>\n",
              "      <td>85</td>\n",
              "      <td>0</td>\n",
              "      <td>1</td>\n",
              "      <td>0</td>\n",
              "      <td>0</td>\n",
              "      <td>0</td>\n",
              "      <td>...</td>\n",
              "      <td>0</td>\n",
              "      <td>0</td>\n",
              "      <td>1</td>\n",
              "      <td>0</td>\n",
              "      <td>0</td>\n",
              "      <td>0</td>\n",
              "      <td>0</td>\n",
              "      <td>0</td>\n",
              "      <td>0</td>\n",
              "      <td>2</td>\n",
              "    </tr>\n",
              "    <tr>\n",
              "      <th>37</th>\n",
              "      <td>39</td>\n",
              "      <td>2721.60</td>\n",
              "      <td>0</td>\n",
              "      <td>115</td>\n",
              "      <td>115</td>\n",
              "      <td>0</td>\n",
              "      <td>0</td>\n",
              "      <td>0</td>\n",
              "      <td>1</td>\n",
              "      <td>0</td>\n",
              "      <td>...</td>\n",
              "      <td>0</td>\n",
              "      <td>1</td>\n",
              "      <td>1</td>\n",
              "      <td>0</td>\n",
              "      <td>0</td>\n",
              "      <td>0</td>\n",
              "      <td>0</td>\n",
              "      <td>0</td>\n",
              "      <td>0</td>\n",
              "      <td>0</td>\n",
              "    </tr>\n",
              "    <tr>\n",
              "      <th>39</th>\n",
              "      <td>59</td>\n",
              "      <td>2350.40</td>\n",
              "      <td>0</td>\n",
              "      <td>95</td>\n",
              "      <td>95</td>\n",
              "      <td>1</td>\n",
              "      <td>0</td>\n",
              "      <td>0</td>\n",
              "      <td>0</td>\n",
              "      <td>0</td>\n",
              "      <td>...</td>\n",
              "      <td>0</td>\n",
              "      <td>0</td>\n",
              "      <td>1</td>\n",
              "      <td>0</td>\n",
              "      <td>0</td>\n",
              "      <td>0</td>\n",
              "      <td>0</td>\n",
              "      <td>0</td>\n",
              "      <td>0</td>\n",
              "      <td>3</td>\n",
              "    </tr>\n",
              "    <tr>\n",
              "      <th>40</th>\n",
              "      <td>65</td>\n",
              "      <td>2336.00</td>\n",
              "      <td>0</td>\n",
              "      <td>75</td>\n",
              "      <td>75</td>\n",
              "      <td>1</td>\n",
              "      <td>0</td>\n",
              "      <td>0</td>\n",
              "      <td>0</td>\n",
              "      <td>0</td>\n",
              "      <td>...</td>\n",
              "      <td>0</td>\n",
              "      <td>0</td>\n",
              "      <td>1</td>\n",
              "      <td>0</td>\n",
              "      <td>0</td>\n",
              "      <td>0</td>\n",
              "      <td>0</td>\n",
              "      <td>0</td>\n",
              "      <td>0</td>\n",
              "      <td>2</td>\n",
              "    </tr>\n",
              "    <tr>\n",
              "      <th>41</th>\n",
              "      <td>38</td>\n",
              "      <td>2630.40</td>\n",
              "      <td>1</td>\n",
              "      <td>55</td>\n",
              "      <td>55</td>\n",
              "      <td>0</td>\n",
              "      <td>0</td>\n",
              "      <td>0</td>\n",
              "      <td>1</td>\n",
              "      <td>0</td>\n",
              "      <td>...</td>\n",
              "      <td>0</td>\n",
              "      <td>0</td>\n",
              "      <td>0</td>\n",
              "      <td>0</td>\n",
              "      <td>0</td>\n",
              "      <td>0</td>\n",
              "      <td>0</td>\n",
              "      <td>0</td>\n",
              "      <td>0</td>\n",
              "      <td>2</td>\n",
              "    </tr>\n",
              "    <tr>\n",
              "      <th>42</th>\n",
              "      <td>61</td>\n",
              "      <td>2848.00</td>\n",
              "      <td>0</td>\n",
              "      <td>85</td>\n",
              "      <td>85</td>\n",
              "      <td>0</td>\n",
              "      <td>0</td>\n",
              "      <td>1</td>\n",
              "      <td>0</td>\n",
              "      <td>0</td>\n",
              "      <td>...</td>\n",
              "      <td>0</td>\n",
              "      <td>0</td>\n",
              "      <td>0</td>\n",
              "      <td>0</td>\n",
              "      <td>0</td>\n",
              "      <td>0</td>\n",
              "      <td>0</td>\n",
              "      <td>0</td>\n",
              "      <td>0</td>\n",
              "      <td>3</td>\n",
              "    </tr>\n",
              "    <tr>\n",
              "      <th>43</th>\n",
              "      <td>45</td>\n",
              "      <td>1916.80</td>\n",
              "      <td>0</td>\n",
              "      <td>60</td>\n",
              "      <td>60</td>\n",
              "      <td>0</td>\n",
              "      <td>0</td>\n",
              "      <td>0</td>\n",
              "      <td>1</td>\n",
              "      <td>0</td>\n",
              "      <td>...</td>\n",
              "      <td>0</td>\n",
              "      <td>0</td>\n",
              "      <td>0</td>\n",
              "      <td>0</td>\n",
              "      <td>0</td>\n",
              "      <td>0</td>\n",
              "      <td>0</td>\n",
              "      <td>0</td>\n",
              "      <td>0</td>\n",
              "      <td>0</td>\n",
              "    </tr>\n",
              "    <tr>\n",
              "      <th>44</th>\n",
              "      <td>50</td>\n",
              "      <td>3025.60</td>\n",
              "      <td>0</td>\n",
              "      <td>90</td>\n",
              "      <td>90</td>\n",
              "      <td>1</td>\n",
              "      <td>0</td>\n",
              "      <td>0</td>\n",
              "      <td>0</td>\n",
              "      <td>0</td>\n",
              "      <td>...</td>\n",
              "      <td>0</td>\n",
              "      <td>0</td>\n",
              "      <td>0</td>\n",
              "      <td>0</td>\n",
              "      <td>0</td>\n",
              "      <td>0</td>\n",
              "      <td>0</td>\n",
              "      <td>0</td>\n",
              "      <td>0</td>\n",
              "      <td>3</td>\n",
              "    </tr>\n",
              "    <tr>\n",
              "      <th>45</th>\n",
              "      <td>25</td>\n",
              "      <td>2080.00</td>\n",
              "      <td>1</td>\n",
              "      <td>60</td>\n",
              "      <td>60</td>\n",
              "      <td>0</td>\n",
              "      <td>0</td>\n",
              "      <td>0</td>\n",
              "      <td>1</td>\n",
              "      <td>0</td>\n",
              "      <td>...</td>\n",
              "      <td>1</td>\n",
              "      <td>0</td>\n",
              "      <td>0</td>\n",
              "      <td>0</td>\n",
              "      <td>0</td>\n",
              "      <td>0</td>\n",
              "      <td>0</td>\n",
              "      <td>0</td>\n",
              "      <td>0</td>\n",
              "      <td>0</td>\n",
              "    </tr>\n",
              "    <tr>\n",
              "      <th>47</th>\n",
              "      <td>73</td>\n",
              "      <td>2033.60</td>\n",
              "      <td>0</td>\n",
              "      <td>60</td>\n",
              "      <td>90</td>\n",
              "      <td>0</td>\n",
              "      <td>0</td>\n",
              "      <td>0</td>\n",
              "      <td>1</td>\n",
              "      <td>0</td>\n",
              "      <td>...</td>\n",
              "      <td>0</td>\n",
              "      <td>0</td>\n",
              "      <td>0</td>\n",
              "      <td>0</td>\n",
              "      <td>0</td>\n",
              "      <td>0</td>\n",
              "      <td>0</td>\n",
              "      <td>0</td>\n",
              "      <td>0</td>\n",
              "      <td>1</td>\n",
              "    </tr>\n",
              "    <tr>\n",
              "      <th>48</th>\n",
              "      <td>63</td>\n",
              "      <td>2395.20</td>\n",
              "      <td>0</td>\n",
              "      <td>100</td>\n",
              "      <td>100</td>\n",
              "      <td>1</td>\n",
              "      <td>0</td>\n",
              "      <td>0</td>\n",
              "      <td>0</td>\n",
              "      <td>0</td>\n",
              "      <td>...</td>\n",
              "      <td>0</td>\n",
              "      <td>0</td>\n",
              "      <td>1</td>\n",
              "      <td>0</td>\n",
              "      <td>0</td>\n",
              "      <td>2</td>\n",
              "      <td>0</td>\n",
              "      <td>0</td>\n",
              "      <td>0</td>\n",
              "      <td>1</td>\n",
              "    </tr>\n",
              "    <tr>\n",
              "      <th>50</th>\n",
              "      <td>53</td>\n",
              "      <td>3024.00</td>\n",
              "      <td>0</td>\n",
              "      <td>100</td>\n",
              "      <td>100</td>\n",
              "      <td>0</td>\n",
              "      <td>1</td>\n",
              "      <td>0</td>\n",
              "      <td>0</td>\n",
              "      <td>0</td>\n",
              "      <td>...</td>\n",
              "      <td>0</td>\n",
              "      <td>2</td>\n",
              "      <td>0</td>\n",
              "      <td>0</td>\n",
              "      <td>0</td>\n",
              "      <td>0</td>\n",
              "      <td>0</td>\n",
              "      <td>0</td>\n",
              "      <td>2</td>\n",
              "      <td>5</td>\n",
              "    </tr>\n",
              "    <tr>\n",
              "      <th>51</th>\n",
              "      <td>64</td>\n",
              "      <td>2548.80</td>\n",
              "      <td>0</td>\n",
              "      <td>90</td>\n",
              "      <td>90</td>\n",
              "      <td>1</td>\n",
              "      <td>0</td>\n",
              "      <td>0</td>\n",
              "      <td>0</td>\n",
              "      <td>0</td>\n",
              "      <td>...</td>\n",
              "      <td>0</td>\n",
              "      <td>0</td>\n",
              "      <td>0</td>\n",
              "      <td>0</td>\n",
              "      <td>0</td>\n",
              "      <td>0</td>\n",
              "      <td>0</td>\n",
              "      <td>0</td>\n",
              "      <td>0</td>\n",
              "      <td>2</td>\n",
              "    </tr>\n",
              "    <tr>\n",
              "      <th>52</th>\n",
              "      <td>27</td>\n",
              "      <td>2284.80</td>\n",
              "      <td>0</td>\n",
              "      <td>55</td>\n",
              "      <td>55</td>\n",
              "      <td>0</td>\n",
              "      <td>0</td>\n",
              "      <td>0</td>\n",
              "      <td>1</td>\n",
              "      <td>0</td>\n",
              "      <td>...</td>\n",
              "      <td>0</td>\n",
              "      <td>1</td>\n",
              "      <td>1</td>\n",
              "      <td>0</td>\n",
              "      <td>0</td>\n",
              "      <td>1</td>\n",
              "      <td>0</td>\n",
              "      <td>0</td>\n",
              "      <td>0</td>\n",
              "      <td>0</td>\n",
              "    </tr>\n",
              "    <tr>\n",
              "      <th>53</th>\n",
              "      <td>33</td>\n",
              "      <td>2144.00</td>\n",
              "      <td>0</td>\n",
              "      <td>90</td>\n",
              "      <td>90</td>\n",
              "      <td>1</td>\n",
              "      <td>0</td>\n",
              "      <td>0</td>\n",
              "      <td>0</td>\n",
              "      <td>0</td>\n",
              "      <td>...</td>\n",
              "      <td>0</td>\n",
              "      <td>0</td>\n",
              "      <td>5</td>\n",
              "      <td>0</td>\n",
              "      <td>0</td>\n",
              "      <td>0</td>\n",
              "      <td>0</td>\n",
              "      <td>0</td>\n",
              "      <td>0</td>\n",
              "      <td>2</td>\n",
              "    </tr>\n",
              "    <tr>\n",
              "      <th>55</th>\n",
              "      <td>61</td>\n",
              "      <td>2262.40</td>\n",
              "      <td>0</td>\n",
              "      <td>65</td>\n",
              "      <td>65</td>\n",
              "      <td>0</td>\n",
              "      <td>0</td>\n",
              "      <td>0</td>\n",
              "      <td>1</td>\n",
              "      <td>0</td>\n",
              "      <td>...</td>\n",
              "      <td>0</td>\n",
              "      <td>0</td>\n",
              "      <td>0</td>\n",
              "      <td>0</td>\n",
              "      <td>0</td>\n",
              "      <td>0</td>\n",
              "      <td>0</td>\n",
              "      <td>0</td>\n",
              "      <td>0</td>\n",
              "      <td>2</td>\n",
              "    </tr>\n",
              "    <tr>\n",
              "      <th>56</th>\n",
              "      <td>24</td>\n",
              "      <td>1859.20</td>\n",
              "      <td>0</td>\n",
              "      <td>60</td>\n",
              "      <td>60</td>\n",
              "      <td>0</td>\n",
              "      <td>0</td>\n",
              "      <td>0</td>\n",
              "      <td>1</td>\n",
              "      <td>0</td>\n",
              "      <td>...</td>\n",
              "      <td>0</td>\n",
              "      <td>0</td>\n",
              "      <td>0</td>\n",
              "      <td>0</td>\n",
              "      <td>0</td>\n",
              "      <td>0</td>\n",
              "      <td>0</td>\n",
              "      <td>0</td>\n",
              "      <td>0</td>\n",
              "      <td>2</td>\n",
              "    </tr>\n",
              "    <tr>\n",
              "      <th>57</th>\n",
              "      <td>25</td>\n",
              "      <td>2640.00</td>\n",
              "      <td>1</td>\n",
              "      <td>65</td>\n",
              "      <td>65</td>\n",
              "      <td>0</td>\n",
              "      <td>0</td>\n",
              "      <td>0</td>\n",
              "      <td>1</td>\n",
              "      <td>0</td>\n",
              "      <td>...</td>\n",
              "      <td>0</td>\n",
              "      <td>0</td>\n",
              "      <td>1</td>\n",
              "      <td>0</td>\n",
              "      <td>0</td>\n",
              "      <td>0</td>\n",
              "      <td>0</td>\n",
              "      <td>0</td>\n",
              "      <td>0</td>\n",
              "      <td>2</td>\n",
              "    </tr>\n",
              "    <tr>\n",
              "      <th>58</th>\n",
              "      <td>29</td>\n",
              "      <td>2865.60</td>\n",
              "      <td>1</td>\n",
              "      <td>90</td>\n",
              "      <td>90</td>\n",
              "      <td>1</td>\n",
              "      <td>0</td>\n",
              "      <td>0</td>\n",
              "      <td>0</td>\n",
              "      <td>0</td>\n",
              "      <td>...</td>\n",
              "      <td>0</td>\n",
              "      <td>0</td>\n",
              "      <td>1</td>\n",
              "      <td>0</td>\n",
              "      <td>0</td>\n",
              "      <td>3</td>\n",
              "      <td>0</td>\n",
              "      <td>0</td>\n",
              "      <td>0</td>\n",
              "      <td>2</td>\n",
              "    </tr>\n",
              "    <tr>\n",
              "      <th>59</th>\n",
              "      <td>79</td>\n",
              "      <td>2590.40</td>\n",
              "      <td>0</td>\n",
              "      <td>15</td>\n",
              "      <td>15</td>\n",
              "      <td>1</td>\n",
              "      <td>0</td>\n",
              "      <td>0</td>\n",
              "      <td>0</td>\n",
              "      <td>0</td>\n",
              "      <td>...</td>\n",
              "      <td>0</td>\n",
              "      <td>0</td>\n",
              "      <td>0</td>\n",
              "      <td>0</td>\n",
              "      <td>0</td>\n",
              "      <td>0</td>\n",
              "      <td>0</td>\n",
              "      <td>0</td>\n",
              "      <td>0</td>\n",
              "      <td>3</td>\n",
              "    </tr>\n",
              "    <tr>\n",
              "      <th>61</th>\n",
              "      <td>67</td>\n",
              "      <td>2422.40</td>\n",
              "      <td>0</td>\n",
              "      <td>75</td>\n",
              "      <td>75</td>\n",
              "      <td>1</td>\n",
              "      <td>0</td>\n",
              "      <td>0</td>\n",
              "      <td>0</td>\n",
              "      <td>0</td>\n",
              "      <td>...</td>\n",
              "      <td>0</td>\n",
              "      <td>0</td>\n",
              "      <td>0</td>\n",
              "      <td>0</td>\n",
              "      <td>0</td>\n",
              "      <td>0</td>\n",
              "      <td>0</td>\n",
              "      <td>0</td>\n",
              "      <td>0</td>\n",
              "      <td>3</td>\n",
              "    </tr>\n",
              "    <tr>\n",
              "      <th>62</th>\n",
              "      <td>67</td>\n",
              "      <td>2640.00</td>\n",
              "      <td>0</td>\n",
              "      <td>60</td>\n",
              "      <td>90</td>\n",
              "      <td>0</td>\n",
              "      <td>0</td>\n",
              "      <td>0</td>\n",
              "      <td>1</td>\n",
              "      <td>0</td>\n",
              "      <td>...</td>\n",
              "      <td>0</td>\n",
              "      <td>0</td>\n",
              "      <td>0</td>\n",
              "      <td>0</td>\n",
              "      <td>0</td>\n",
              "      <td>0</td>\n",
              "      <td>0</td>\n",
              "      <td>0</td>\n",
              "      <td>0</td>\n",
              "      <td>2</td>\n",
              "    </tr>\n",
              "  </tbody>\n",
              "</table>\n",
              "<p>56 rows × 1349 columns</p>\n",
              "</div>"
            ],
            "text/plain": [
              "    Age   weight  Male  SchedSkinMins  scheduled_case_duration  \\\n",
              "0    24  2542.40     1             95                       95   \n",
              "1    38  3062.40     1             90                       90   \n",
              "2    58  3041.60     1             75                       95   \n",
              "3    29  2244.80     0             60                       60   \n",
              "4    65  3800.00     0             60                       60   \n",
              "5    57  3384.00     1             60                       90   \n",
              "6    78  2560.00     0             85                       85   \n",
              "7    23  2000.00     0             55                       80   \n",
              "8    25  3433.60     0            120                      145   \n",
              "9    60  2619.20     0             75                       75   \n",
              "10   47  2198.40     0             60                       90   \n",
              "12   59  2644.80     0             60                       60   \n",
              "13   60  2048.00     0             80                      105   \n",
              "14   40  2652.80     1            115                      115   \n",
              "15   60  3619.07     0             90                       90   \n",
              "16   71  2400.00     0             85                       85   \n",
              "17   49  4160.00     1             75                       75   \n",
              "18   29  2000.00     0             85                      110   \n",
              "19   54  2067.20     0             85                       85   \n",
              "20   28  3680.00     1             90                      115   \n",
              "21   77  1888.00     0            120                      140   \n",
              "22   29  1900.80     0             90                       90   \n",
              "23   57  2344.00     0             60                       60   \n",
              "24   67  2240.00     0             90                      110   \n",
              "25   67  2560.00     0            105                      105   \n",
              "26   53  3020.80     1             85                       85   \n",
              "27   50  3537.60     0             60                       90   \n",
              "28   19  2598.40     1             60                       60   \n",
              "29   56  3233.60     0             60                       60   \n",
              "30   58  3052.80     0             65                       65   \n",
              "32   20  2702.40     1             95                       95   \n",
              "33   64  2766.40     0            100                      100   \n",
              "34   62  3062.40     0             60                       60   \n",
              "35   21  3672.00     1             85                       85   \n",
              "36   59  3062.40     1             85                       85   \n",
              "37   39  2721.60     0            115                      115   \n",
              "39   59  2350.40     0             95                       95   \n",
              "40   65  2336.00     0             75                       75   \n",
              "41   38  2630.40     1             55                       55   \n",
              "42   61  2848.00     0             85                       85   \n",
              "43   45  1916.80     0             60                       60   \n",
              "44   50  3025.60     0             90                       90   \n",
              "45   25  2080.00     1             60                       60   \n",
              "47   73  2033.60     0             60                       90   \n",
              "48   63  2395.20     0            100                      100   \n",
              "50   53  3024.00     0            100                      100   \n",
              "51   64  2548.80     0             90                       90   \n",
              "52   27  2284.80     0             55                       55   \n",
              "53   33  2144.00     0             90                       90   \n",
              "55   61  2262.40     0             65                       65   \n",
              "56   24  1859.20     0             60                       60   \n",
              "57   25  2640.00     1             65                       65   \n",
              "58   29  2865.60     1             90                       90   \n",
              "59   79  2590.40     0             15                       15   \n",
              "61   67  2422.40     0             75                       75   \n",
              "62   67  2640.00     0             60                       90   \n",
              "\n",
              "    ABRAMS, REID ALLEN  HENTZEN, ERIC RICHARD  LEEK, BRYAN TERRY  \\\n",
              "0                    1                      0                  0   \n",
              "1                    1                      0                  0   \n",
              "2                    1                      0                  0   \n",
              "3                    0                      0                  0   \n",
              "4                    0                      0                  0   \n",
              "5                    0                      0                  0   \n",
              "6                    1                      0                  0   \n",
              "7                    0                      0                  0   \n",
              "8                    1                      0                  0   \n",
              "9                    1                      0                  0   \n",
              "10                   0                      0                  0   \n",
              "12                   0                      0                  0   \n",
              "13                   1                      0                  0   \n",
              "14                   0                      1                  0   \n",
              "15                   1                      0                  0   \n",
              "16                   1                      0                  0   \n",
              "17                   1                      0                  0   \n",
              "18                   0                      0                  0   \n",
              "19                   1                      0                  0   \n",
              "20                   0                      0                  0   \n",
              "21                   1                      0                  0   \n",
              "22                   1                      0                  0   \n",
              "23                   0                      0                  0   \n",
              "24                   1                      0                  0   \n",
              "25                   1                      0                  0   \n",
              "26                   1                      0                  0   \n",
              "27                   0                      0                  0   \n",
              "28                   0                      0                  0   \n",
              "29                   0                      0                  0   \n",
              "30                   0                      0                  0   \n",
              "32                   0                      0                  0   \n",
              "33                   0                      0                  0   \n",
              "34                   0                      0                  0   \n",
              "35                   1                      0                  0   \n",
              "36                   0                      1                  0   \n",
              "37                   0                      0                  0   \n",
              "39                   1                      0                  0   \n",
              "40                   1                      0                  0   \n",
              "41                   0                      0                  0   \n",
              "42                   0                      0                  1   \n",
              "43                   0                      0                  0   \n",
              "44                   1                      0                  0   \n",
              "45                   0                      0                  0   \n",
              "47                   0                      0                  0   \n",
              "48                   1                      0                  0   \n",
              "50                   0                      1                  0   \n",
              "51                   1                      0                  0   \n",
              "52                   0                      0                  0   \n",
              "53                   1                      0                  0   \n",
              "55                   0                      0                  0   \n",
              "56                   0                      0                  0   \n",
              "57                   0                      0                  0   \n",
              "58                   1                      0                  0   \n",
              "59                   1                      0                  0   \n",
              "61                   1                      0                  0   \n",
              "62                   0                      0                  0   \n",
              "\n",
              "    MEUNIER, MATTHEW JOHN  RECHNIC, MARK  ...  with1  within  without  wood  \\\n",
              "0                       0              0  ...      0       0        1     0   \n",
              "1                       0              0  ...      0       1        0     0   \n",
              "2                       0              0  ...      0       0        0     0   \n",
              "3                       1              0  ...      0       0        0     0   \n",
              "4                       1              0  ...      0       0        1     0   \n",
              "5                       1              0  ...      0       0        1     0   \n",
              "6                       0              0  ...      0       2        6     0   \n",
              "7                       1              0  ...      0       0        0     0   \n",
              "8                       0              0  ...      0       0        1     0   \n",
              "9                       0              0  ...      0       0        0     0   \n",
              "10                      1              0  ...      0       0        0     0   \n",
              "12                      1              0  ...      0       0        0     0   \n",
              "13                      0              0  ...      0       2        0     0   \n",
              "14                      0              0  ...      0       0        1     0   \n",
              "15                      0              0  ...      0       0        0     0   \n",
              "16                      0              0  ...      0       0        0     0   \n",
              "17                      0              0  ...      0       0        0     0   \n",
              "18                      1              0  ...      0       0        0     0   \n",
              "19                      0              0  ...      0       0        0     0   \n",
              "20                      1              0  ...      0       0        0     0   \n",
              "21                      0              0  ...      0       0        0     0   \n",
              "22                      0              0  ...      0       0        0     0   \n",
              "23                      1              0  ...      0       0        0     0   \n",
              "24                      0              0  ...      0       0        0     0   \n",
              "25                      0              0  ...      0       0        0     0   \n",
              "26                      0              0  ...      0       0        0     0   \n",
              "27                      1              0  ...      0       0        0     0   \n",
              "28                      1              0  ...      0       0        0     0   \n",
              "29                      1              0  ...      0       0        0     0   \n",
              "30                      1              0  ...      0       0        0     0   \n",
              "32                      1              0  ...      0       0        0     0   \n",
              "33                      1              0  ...      0       0        0     0   \n",
              "34                      1              0  ...      0       0        0     0   \n",
              "35                      0              0  ...      0       0        1     0   \n",
              "36                      0              0  ...      0       0        1     0   \n",
              "37                      1              0  ...      0       1        1     0   \n",
              "39                      0              0  ...      0       0        1     0   \n",
              "40                      0              0  ...      0       0        1     0   \n",
              "41                      1              0  ...      0       0        0     0   \n",
              "42                      0              0  ...      0       0        0     0   \n",
              "43                      1              0  ...      0       0        0     0   \n",
              "44                      0              0  ...      0       0        0     0   \n",
              "45                      1              0  ...      1       0        0     0   \n",
              "47                      1              0  ...      0       0        0     0   \n",
              "48                      0              0  ...      0       0        1     0   \n",
              "50                      0              0  ...      0       2        0     0   \n",
              "51                      0              0  ...      0       0        0     0   \n",
              "52                      1              0  ...      0       1        1     0   \n",
              "53                      0              0  ...      0       0        5     0   \n",
              "55                      1              0  ...      0       0        0     0   \n",
              "56                      1              0  ...      0       0        0     0   \n",
              "57                      1              0  ...      0       0        1     0   \n",
              "58                      0              0  ...      0       0        1     0   \n",
              "59                      0              0  ...      0       0        0     0   \n",
              "61                      0              0  ...      0       0        0     0   \n",
              "62                      1              0  ...      0       0        0     0   \n",
              "\n",
              "    work  workstation  worse  worst  would  wrist  \n",
              "0      0            0      0      0      0      2  \n",
              "1      0            0      0      0      0      4  \n",
              "2      0            0      0      0      0      4  \n",
              "3      0            0      0      0      0      3  \n",
              "4      0            0      0      0      0      4  \n",
              "5      0            0      0      0      0      2  \n",
              "6      0            0      0      0      0      3  \n",
              "7      0            0      0      0      0      4  \n",
              "8      0            0      0      0      0      2  \n",
              "9      0            0      0      0      0      2  \n",
              "10     0            0      0      0      0      2  \n",
              "12     0            0      0      0      0      3  \n",
              "13     0            0      0      0      0      3  \n",
              "14     0            0      0      0      0      2  \n",
              "15     0            0      0      0      0      3  \n",
              "16     0            0      0      0      0      2  \n",
              "17     0            0      0      0      0      2  \n",
              "18     0            0      0      0      0      5  \n",
              "19     0            0      0      0      0      3  \n",
              "20     0            0      0      0      0      3  \n",
              "21     0            0      0      0      0      4  \n",
              "22     0            0      0      0      0      2  \n",
              "23     0            0      0      0      0      3  \n",
              "24     0            0      0      0      0      1  \n",
              "25     0            0      0      0      0      3  \n",
              "26     0            0      0      0      0      1  \n",
              "27     0            0      0      0      0      2  \n",
              "28     0            0      0      0      0      3  \n",
              "29     0            0      0      0      0      3  \n",
              "30     0            0      0      0      0      2  \n",
              "32     0            0      0      0      0      3  \n",
              "33     0            0      0      0      0      3  \n",
              "34     0            0      0      0      0      3  \n",
              "35     0            1      0      0      0      1  \n",
              "36     0            0      0      0      0      2  \n",
              "37     0            0      0      0      0      0  \n",
              "39     0            0      0      0      0      3  \n",
              "40     0            0      0      0      0      2  \n",
              "41     0            0      0      0      0      2  \n",
              "42     0            0      0      0      0      3  \n",
              "43     0            0      0      0      0      0  \n",
              "44     0            0      0      0      0      3  \n",
              "45     0            0      0      0      0      0  \n",
              "47     0            0      0      0      0      1  \n",
              "48     0            2      0      0      0      1  \n",
              "50     0            0      0      0      2      5  \n",
              "51     0            0      0      0      0      2  \n",
              "52     0            1      0      0      0      0  \n",
              "53     0            0      0      0      0      2  \n",
              "55     0            0      0      0      0      2  \n",
              "56     0            0      0      0      0      2  \n",
              "57     0            0      0      0      0      2  \n",
              "58     0            3      0      0      0      2  \n",
              "59     0            0      0      0      0      3  \n",
              "61     0            0      0      0      0      3  \n",
              "62     0            0      0      0      0      2  \n",
              "\n",
              "[56 rows x 1349 columns]"
            ]
          },
          "execution_count": 40,
          "metadata": {},
          "output_type": "execute_result"
        }
      ],
      "source": [
        "X_test"
      ]
    },
    {
      "cell_type": "code",
      "execution_count": null,
      "id": "4386654d",
      "metadata": {
        "id": "4386654d"
      },
      "outputs": [],
      "source": [
        "Y_test = df_test['actual_case_duration']"
      ]
    },
    {
      "cell_type": "code",
      "execution_count": null,
      "id": "dc14609f",
      "metadata": {
        "scrolled": true,
        "id": "dc14609f",
        "outputId": "2457337a-0902-45a0-9bde-d882b4b4605d"
      },
      "outputs": [
        {
          "data": {
            "text/plain": [
              "0     147\n",
              "1      92\n",
              "2      88\n",
              "3     107\n",
              "4      74\n",
              "5     104\n",
              "6     132\n",
              "7     119\n",
              "8      66\n",
              "9      96\n",
              "10     77\n",
              "12     81\n",
              "13     97\n",
              "14    140\n",
              "15    108\n",
              "16    123\n",
              "17    114\n",
              "18     83\n",
              "19     72\n",
              "20     80\n",
              "21     78\n",
              "22    153\n",
              "23     94\n",
              "24     87\n",
              "25     80\n",
              "26    114\n",
              "27    128\n",
              "28     94\n",
              "29     80\n",
              "30     82\n",
              "32     90\n",
              "33     83\n",
              "34     71\n",
              "35    126\n",
              "36    108\n",
              "37    112\n",
              "39     90\n",
              "40     97\n",
              "41     93\n",
              "42     91\n",
              "43     74\n",
              "44    103\n",
              "45     72\n",
              "47     85\n",
              "48    121\n",
              "50     89\n",
              "51    115\n",
              "52     77\n",
              "53     81\n",
              "55     68\n",
              "56     82\n",
              "57     94\n",
              "58     86\n",
              "59     69\n",
              "61    101\n",
              "62    102\n",
              "Name: actual_case_duration, dtype: int64"
            ]
          },
          "execution_count": 42,
          "metadata": {},
          "output_type": "execute_result"
        }
      ],
      "source": [
        "Y_test"
      ]
    },
    {
      "cell_type": "code",
      "execution_count": null,
      "id": "f0bb13c0",
      "metadata": {
        "id": "f0bb13c0"
      },
      "outputs": [],
      "source": [
        "import scipy.stats\n",
        "\n",
        "def mean_confidence_interval(data, confidence=0.95):\n",
        "    a = 1.0 * np.array(data)\n",
        "    n = len(a)\n",
        "    m, se = np.mean(a), scipy.stats.sem(a)\n",
        "    h = se * scipy.stats.t.ppf((1 + confidence) / 2., n-1)\n",
        "    return m, m-h, m+h\n",
        "# https://stackoverflow.com/questions/15033511/compute-a-confidence-interval-from-sample-data"
      ]
    },
    {
      "cell_type": "markdown",
      "id": "3586b596",
      "metadata": {
        "id": "3586b596"
      },
      "source": [
        "# logistic regression"
      ]
    },
    {
      "cell_type": "code",
      "execution_count": null,
      "id": "3b273ecd",
      "metadata": {
        "scrolled": true,
        "id": "3b273ecd",
        "outputId": "c69bc4b1-230d-4701-d98e-125d621d1040"
      },
      "outputs": [
        {
          "name": "stdout",
          "output_type": "stream",
          "text": [
            "1\n",
            "mae: 30.666666666666668\n",
            "mse: 1359.0666666666666\n",
            "rmse: 36.86552138064328\n",
            "2\n",
            "mae: 31.933333333333334\n",
            "mse: 2741.4\n",
            "rmse: 52.358380418038145\n",
            "3\n",
            "mae: 17.8\n",
            "mse: 435.93333333333334\n",
            "rmse: 20.87901657965081\n",
            "4\n",
            "mae: 26.8\n",
            "mse: 1578.6666666666667\n",
            "rmse: 39.73243846867024\n",
            "5\n",
            "mae: 21.0\n",
            "mse: 776.4666666666667\n",
            "rmse: 27.865151473958772\n",
            "6\n",
            "mae: 36.07142857142857\n",
            "mse: 3163.3571428571427\n",
            "rmse: 56.2437298092609\n",
            "7\n",
            "mae: 27.857142857142858\n",
            "mse: 1515.2857142857142\n",
            "rmse: 38.926670988998204\n",
            "8\n",
            "mae: 33.92857142857143\n",
            "mse: 1761.9285714285713\n",
            "rmse: 41.97533289240922\n",
            "9\n",
            "mae: 25.642857142857142\n",
            "mse: 1097.5\n",
            "rmse: 33.12853754695489\n",
            "10\n",
            "mae: 29.142857142857142\n",
            "mse: 2027.7142857142858\n",
            "rmse: 45.030148630826055\n"
          ]
        }
      ],
      "source": [
        "kfold = KFold(n_splits=10)\n",
        "rmse_scores = []\n",
        "mse_scores = []\n",
        "mae_scores = []\n",
        "\n",
        "fold = 0\n",
        "for train_idx, test_idx in kfold.split(X, Y):\n",
        "    fold = fold + 1\n",
        "    print(fold)\n",
        "    x_train_f = X.iloc[train_idx]\n",
        "    y_train_f = Y.iloc[train_idx]\n",
        "    x_test_f = X.iloc[test_idx]\n",
        "    y_test_f = Y.iloc[test_idx]\n",
        "    \n",
        "    clf = LogisticRegression(max_iter=10000)\n",
        "    \n",
        "    clf.fit(x_train_f, y_train_f)\n",
        "    \n",
        "    preds = clf.predict(x_test_f)\n",
        "\n",
        "    print(\"mae:\",mae(y_test_f, preds))\n",
        "    mae_scores.append(mae(y_test_f, preds))\n",
        "    print(\"mse:\",mse(y_test_f, preds))\n",
        "    mse_scores.append(mse(y_test_f, preds))\n",
        "    print(\"rmse:\",mse(y_test_f, preds, squared=False))\n",
        "    rmse_scores.append(mse(y_test_f, preds, squared=False))"
      ]
    },
    {
      "cell_type": "code",
      "execution_count": null,
      "id": "9a74fa4c",
      "metadata": {
        "id": "9a74fa4c",
        "outputId": "f6bdb294-a017-4217-aeb2-c7585db23a11"
      },
      "outputs": [
        {
          "name": "stdout",
          "output_type": "stream",
          "text": [
            "mae_scores: 28.084285714285713\n",
            "mse_scores: 1645.7319047619048\n",
            "rmse_scores: 39.30049281894105\n"
          ]
        }
      ],
      "source": [
        "print(\"mae_scores:\", statistics.mean(mae_scores))\n",
        "print(\"mse_scores:\", statistics.mean(mse_scores))\n",
        "print(\"rmse_scores:\", statistics.mean(rmse_scores))"
      ]
    },
    {
      "cell_type": "code",
      "execution_count": null,
      "id": "8f176263",
      "metadata": {
        "id": "8f176263",
        "outputId": "2b0032f5-2c78-49ed-d837-f806844d11ac"
      },
      "outputs": [
        {
          "name": "stdout",
          "output_type": "stream",
          "text": [
            "mae_scores: (28.084285714285716, 24.064615310798768, 32.10395611777266)\n",
            "mse_scores: (1645.7319047619046, 1047.8596098803541, 2243.604199643455)\n",
            "rmse_scores: (39.300492818941045, 31.71474195467546, 46.88624368320663)\n"
          ]
        }
      ],
      "source": [
        "print(\"mae_scores:\", mean_confidence_interval(mae_scores))\n",
        "print(\"mse_scores:\", mean_confidence_interval(mse_scores))\n",
        "print(\"rmse_scores:\", mean_confidence_interval(rmse_scores))"
      ]
    },
    {
      "cell_type": "markdown",
      "id": "605b9313",
      "metadata": {
        "id": "605b9313"
      },
      "source": [
        "# Random Forest"
      ]
    },
    {
      "cell_type": "code",
      "execution_count": null,
      "id": "e9ca6226",
      "metadata": {
        "id": "e9ca6226"
      },
      "outputs": [],
      "source": [
        "from sklearn.ensemble import RandomForestRegressor"
      ]
    },
    {
      "cell_type": "code",
      "execution_count": null,
      "id": "140c1cc6",
      "metadata": {
        "scrolled": true,
        "id": "140c1cc6",
        "outputId": "3d762c4d-c123-4568-a78a-069fdfc2d446"
      },
      "outputs": [
        {
          "name": "stdout",
          "output_type": "stream",
          "text": [
            "1\n",
            "mae: 27.690666666666665\n",
            "mse: 1072.5338074074073\n",
            "rmse: 32.74956194222157\n",
            "2\n",
            "mae: 28.946666666666665\n",
            "mse: 2199.333161481481\n",
            "rmse: 46.8970485369973\n",
            "3\n",
            "mae: 20.668444444444447\n",
            "mse: 620.0286992592593\n",
            "rmse: 24.900375484302625\n",
            "4\n",
            "mae: 23.77377777777777\n",
            "mse: 903.2386933333332\n",
            "rmse: 30.0539297485925\n",
            "5\n",
            "mae: 22.97022222222222\n",
            "mse: 953.110651851852\n",
            "rmse: 30.87249021138159\n",
            "6\n",
            "mae: 31.75190476190476\n",
            "mse: 2229.8016793650795\n",
            "rmse: 47.220775929299165\n",
            "7\n",
            "mae: 27.834761904761905\n",
            "mse: 1360.0788984126987\n",
            "rmse: 36.87924753045673\n",
            "8\n",
            "mae: 29.951904761904757\n",
            "mse: 1423.176123809524\n",
            "rmse: 37.72500661112631\n",
            "9\n",
            "mae: 18.543809523809525\n",
            "mse: 676.2268888888888\n",
            "rmse: 26.004362881810597\n",
            "10\n",
            "mae: 28.349999999999998\n",
            "mse: 1497.0421619047618\n",
            "rmse: 38.69162909344555\n",
            "mae_scores: 26.04821587301587\n",
            "mse_scores: 1293.4570765714286\n",
            "rmse_scores: 35.199442796963396\n"
          ]
        }
      ],
      "source": [
        "kfold = KFold(n_splits=10)\n",
        "rmse_scores = []\n",
        "mse_scores = []\n",
        "mae_scores = []\n",
        "\n",
        "fold = 0\n",
        "for train_idx, test_idx in kfold.split(X, Y):\n",
        "    fold = fold + 1\n",
        "    print(fold)\n",
        "    x_train_f = X.iloc[train_idx]\n",
        "    y_train_f = Y.iloc[train_idx]\n",
        "    x_test_f = X.iloc[test_idx]\n",
        "    y_test_f = Y.iloc[test_idx]\n",
        "    \n",
        "    clf = RandomForestRegressor(n_estimators = 150)\n",
        "    \n",
        "    clf.fit(x_train_f, y_train_f)\n",
        "    \n",
        "    preds = clf.predict(x_test_f)\n",
        "\n",
        "    print(\"mae:\",mae(y_test_f, preds))\n",
        "    mae_scores.append(mae(y_test_f, preds))\n",
        "    print(\"mse:\",mse(y_test_f, preds))\n",
        "    mse_scores.append(mse(y_test_f, preds))\n",
        "    print(\"rmse:\",mse(y_test_f, preds, squared=False))\n",
        "    rmse_scores.append(mse(y_test_f, preds, squared=False))\n",
        "print(\"mae_scores:\", statistics.mean(mae_scores))\n",
        "print(\"mse_scores:\", statistics.mean(mse_scores))\n",
        "print(\"rmse_scores:\", statistics.mean(rmse_scores))"
      ]
    },
    {
      "cell_type": "code",
      "execution_count": null,
      "id": "d85d996a",
      "metadata": {
        "id": "d85d996a",
        "outputId": "740c581b-0d9d-4388-c340-9d22b36c60c4"
      },
      "outputs": [
        {
          "name": "stdout",
          "output_type": "stream",
          "text": [
            "mae_scores: (26.048215873015874, 22.964292410664964, 29.132139335366784)\n",
            "mse_scores: (1293.4570765714284, 886.5860924354886, 1700.3280607073682)\n",
            "rmse_scores: (35.199442796963396, 29.634949829846583, 40.76393576408021)\n"
          ]
        }
      ],
      "source": [
        "print(\"mae_scores:\", mean_confidence_interval(mae_scores))\n",
        "print(\"mse_scores:\", mean_confidence_interval(mse_scores))\n",
        "print(\"rmse_scores:\", mean_confidence_interval(rmse_scores))"
      ]
    },
    {
      "cell_type": "markdown",
      "id": "2149b61b",
      "metadata": {
        "id": "2149b61b"
      },
      "source": [
        "# Neural Network"
      ]
    },
    {
      "cell_type": "code",
      "execution_count": null,
      "id": "5c03f666",
      "metadata": {
        "scrolled": true,
        "id": "5c03f666",
        "outputId": "eccf5f40-e8fb-42ac-b724-bab2343f4dd6"
      },
      "outputs": [
        {
          "name": "stdout",
          "output_type": "stream",
          "text": [
            "1\n",
            "1/1 [==============================] - 0s 98ms/step\n",
            "mae: 26.578528340657552\n",
            "mse: 1126.9674725655816\n",
            "rmse: 33.570336199769905\n",
            "2\n",
            "1/1 [==============================] - 0s 65ms/step\n",
            "mae: 26.368604532877605\n",
            "mse: 1981.2446006137955\n",
            "rmse: 44.51117388492237\n",
            "3\n",
            "1/1 [==============================] - 0s 59ms/step\n",
            "mae: 19.81238301595052\n",
            "mse: 561.9554283723857\n",
            "rmse: 23.705599093302528\n",
            "4\n",
            "1/1 [==============================] - 0s 71ms/step\n",
            "mae: 18.95923614501953\n",
            "mse: 781.6167605288676\n",
            "rmse: 27.957409760721177\n",
            "5\n",
            "WARNING:tensorflow:5 out of the last 5 calls to <function Model.make_predict_function.<locals>.predict_function at 0x000002B612135630> triggered tf.function retracing. Tracing is expensive and the excessive number of tracings could be due to (1) creating @tf.function repeatedly in a loop, (2) passing tensors with different shapes, (3) passing Python objects instead of tensors. For (1), please define your @tf.function outside of the loop. For (2), @tf.function has reduce_retracing=True option that can avoid unnecessary retracing. For (3), please refer to https://www.tensorflow.org/guide/function#controlling_retracing and https://www.tensorflow.org/api_docs/python/tf/function for  more details.\n",
            "1/1 [==============================] - 0s 65ms/step\n",
            "mae: 20.896653747558595\n",
            "mse: 912.183359353062\n",
            "rmse: 30.202373405960365\n",
            "6\n",
            "WARNING:tensorflow:6 out of the last 6 calls to <function Model.make_predict_function.<locals>.predict_function at 0x000002B612137250> triggered tf.function retracing. Tracing is expensive and the excessive number of tracings could be due to (1) creating @tf.function repeatedly in a loop, (2) passing tensors with different shapes, (3) passing Python objects instead of tensors. For (1), please define your @tf.function outside of the loop. For (2), @tf.function has reduce_retracing=True option that can avoid unnecessary retracing. For (3), please refer to https://www.tensorflow.org/guide/function#controlling_retracing and https://www.tensorflow.org/api_docs/python/tf/function for  more details.\n",
            "1/1 [==============================] - 0s 44ms/step\n",
            "mae: 32.553023202078684\n",
            "mse: 2051.88312082376\n",
            "rmse: 45.29771650783028\n",
            "7\n",
            "1/1 [==============================] - 0s 46ms/step\n",
            "mae: 28.421306610107422\n",
            "mse: 1483.8367474434906\n",
            "rmse: 38.52060159763202\n",
            "8\n",
            "1/1 [==============================] - 0s 84ms/step\n",
            "mae: 33.432312556675505\n",
            "mse: 1804.4202386510067\n",
            "rmse: 42.478467941428946\n",
            "9\n",
            "1/1 [==============================] - 0s 55ms/step\n",
            "mae: 17.65907941545759\n",
            "mse: 470.03091941462066\n",
            "rmse: 21.680196480074176\n",
            "10\n",
            "1/1 [==============================] - 0s 73ms/step\n",
            "mae: 27.851313999720983\n",
            "mse: 1380.82787919042\n",
            "rmse: 37.159492450656806\n",
            "mae_scores: 25.2532441566104\n",
            "mse_scores: 1255.496652695699\n",
            "rmse_scores: 34.50833673222986\n"
          ]
        }
      ],
      "source": [
        "\n",
        "kfold = KFold(n_splits=10)\n",
        "rmse_scores = []\n",
        "mse_scores = []\n",
        "mae_scores = []\n",
        "\n",
        "fold = 0\n",
        "for train_idx, test_idx in kfold.split(X, Y):\n",
        "    fold = fold + 1\n",
        "    print(fold)\n",
        "    x_train_f = X.iloc[train_idx]\n",
        "    y_train_f = Y.iloc[train_idx]\n",
        "    x_test_f = X.iloc[test_idx]\n",
        "    y_test_f = Y.iloc[test_idx]\n",
        "    \n",
        "    model = Sequential()\n",
        "    model.add(Dense(128, activation='relu'))\n",
        "    model.add(Dense(1, activation='linear'))\n",
        "    opt = tf.keras.optimizers.Adam(learning_rate=0.01)\n",
        "    model.compile(loss='mean_absolute_error', optimizer='adam')\n",
        "    model.fit(x_train_f, y_train_f, epochs=100, batch_size=64, verbose = 0)\n",
        "    \n",
        "    preds = model.predict(x_test_f)\n",
        "\n",
        "    print(\"mae:\",mae(y_test_f, preds))\n",
        "    mae_scores.append(mae(y_test_f, preds))\n",
        "    print(\"mse:\",mse(y_test_f, preds))\n",
        "    mse_scores.append(mse(y_test_f, preds))\n",
        "    print(\"rmse:\",mse(y_test_f, preds, squared=False))\n",
        "    rmse_scores.append(mse(y_test_f, preds, squared=False))\n",
        "print(\"mae_scores:\", statistics.mean(mae_scores))\n",
        "print(\"mse_scores:\", statistics.mean(mse_scores))\n",
        "print(\"rmse_scores:\", statistics.mean(rmse_scores))"
      ]
    },
    {
      "cell_type": "code",
      "execution_count": null,
      "id": "172067e9",
      "metadata": {
        "id": "172067e9",
        "outputId": "4c9c1eb9-83fe-48de-cdb3-30e2b8316f9a"
      },
      "outputs": [
        {
          "name": "stdout",
          "output_type": "stream",
          "text": [
            "mae_scores: (25.2532441566104, 21.22178042594876, 29.284707887272038)\n",
            "mse_scores: (1255.496652695699, 843.3804644910222, 1667.6128409003757)\n",
            "rmse_scores: (34.50833673222986, 28.444360668178042, 40.57231279628167)\n"
          ]
        }
      ],
      "source": [
        "print(\"mae_scores:\", mean_confidence_interval(mae_scores))\n",
        "print(\"mse_scores:\", mean_confidence_interval(mse_scores))\n",
        "print(\"rmse_scores:\", mean_confidence_interval(rmse_scores))"
      ]
    }
  ],
  "metadata": {
    "kernelspec": {
      "display_name": "Python 3 (ipykernel)",
      "language": "python",
      "name": "python3"
    },
    "language_info": {
      "codemirror_mode": {
        "name": "ipython",
        "version": 3
      },
      "file_extension": ".py",
      "mimetype": "text/x-python",
      "name": "python",
      "nbconvert_exporter": "python",
      "pygments_lexer": "ipython3",
      "version": "3.10.4"
    },
    "colab": {
      "provenance": []
    }
  },
  "nbformat": 4,
  "nbformat_minor": 5
}
